# Supplementary material for: The work of farmers in short food supply chains: Systematic literature review and research agenda
Source: PLoS One. 2025 Jun 4;20(6):e0314175. doi: 10.1371/journal.pone.0314175 (PMC12136416; doi:10.1371/journal.pone.0314175)
Supplement: S6 Table — (XLSX) [file pone.0314175.s006.xlsx]

## Sheet: Data extraction
Supplementary Table S6- Data extracted from the primary research for included studies*
Authors	Year	Title	Source	In charge of screening	In charge of eligibility and data extraction	Country of the study	1st author's discipline	Methode	Sample Size	Main problematic	Place of work of farmers in SFSCs in the article	Type of SFSC	Type of product	Workers type	Farm structure	Labour market	Economic performance	Organization on the farm	Organization on collective outlets	Organization on territory	Arduousness, Workload	Meaning of work, work satisfaction	Occupation
Black, JE	2024	Fun, community, and culture in a Japanese alternative food network	Query	PD	PD	Japan	philosophy	Qualitative Study	n=32 : n=18 farmers, n= 7 food processors and retailers ; n=7 other food network actors	This paper investigates Sado’s AFN, through a range of actors (farmers, food processors, retailers, politicians, and others), the importance of connections between these different actors and their needs in terms of support to strengthen and continue the AFN.	Central	All	Unspecified	0	Certains agriculteurs combinent à la fois leurs pratiques et leurs canaux de vente, tandis que d'autres n'utilisent qu'un seul type de pratique et un seul canal de vente. Les personnes interrogées considèrent la vente aux plateformes de vente en ligne qui affichent leur profil d'agriculteur comme une forme de vente directe. ; Pas de teikei comme à d'autres endroits au Japon mais soit de la vente …	particulièrement difficile de trouver de la main-d'œuvre qualifiée. Plusieurs pistes évoquées mais pas fléchées que travail lié aux SFSCs	0	ont augmenté leur main-d'œuvre grâce à un modèle dans lequel les travailleurs aident dans les domaines de l'agriculture qu'ils veulent et font d'autres travaux qu'ils veulent le reste du temps. En vendant directement sur les marchés de la ville et en utilisant les réseaux sociaux, ils ont pu recruter des personnes intéressées. La plupart de ces travailleurs gèrent également leur propre petite ent…	efforts déployés par les différents acteurs pour créer de nombreux événements communautaires axés sur l'alimentation et la culture	0	1	Motivations vis-à-vis de la vie à Sado et le travail dans les AFNs : Pour de nombreuses personnes interrogées, il s'agit d'une combinaison de plusieurs éléments : la réceptivité de la communauté existante sur l'île, qu'il s'agisse de nouveaux arrivants ou de personnes ayant vécu toute leur vie à Sado (la réceptivité de ces dernières peut dépendre de la communauté) ; l'environnement naturel qu'ell…	0
Chavez-Miguel, G; Hämmerle, J; González, A; Canetti, C; Gleich, P; Halfast, RL; Feuchter, M; Buszydlo, D; Schwarz, L; Scheepstra, I; de Haan, S; Ccanto, R; Sieber, S; Bonatti, M	2024	Local food system resilience in the context of shocks and crises: vulnerabilities and responses of agroecology-based farmers in Peru, Germany, and the United States	Query	PD	PD	Peru, Germany, US	geography	Qualitative Study	n=25 farmers	(RQ1.1) How was the socio-economic and political environment in the context of recent shocks and crises in each of the study areas; and (RQ1.2) what vulnerabilities did this induce in agroecological farmers? (RQ2) What responses and coping mechanisms did farmers deploy to maintain their agroecological production systems in these contexts? To what extent can these be understood as mechanisms for s…	Central	All	All	0	0	0	COVID 19 au Pérou : baisse des ventes liées aux restrictions de circulations et à la fermeture des marchés --> impact significatif sur le revenu. Pas autant de pb US et Germany, au contraire, plutôt augmentation de la demande // manque de revenu --> manque de main d'oeuvre pour la production au pérou.--> baisse de la prod VS pas de pb en Germany, souvent déjà autosuffisant en main d'oeuvre et des…	0	1	0	0	0	0
Flachs, A; Raturi, A; Low, M; Miller, V; Norton, J; Redmond, C; Thomas, H	2024	Digital tools for local farmers: Thinking with spreadsheets in the wake of the COVID-19 pandemic	Query	PD	PD	US	anthropology	Qualitative Study	n=29 farmers ; n=12 local food distributors	better understand how growers and food distributors interacted with digital tools and data management through the COVID-19 pandemic	Central	All	All	la pandémie a été bénéfique pour les agriculteurs, car les gens se sont investis dans la communauté, ils se sont investis dans l'exploitation, ils ont fait du bénévolat et ils ont utilisé beaucoup de capital de sueur.	Les distributeurs de produits alimentaires locaux se décrivent souvent comme ayant plusieurs casquettes, assumant une série de tâches pour soutenir les systèmes alimentaires locaux qui s'étendent à un soutien et à des activités communautaires plus larges. Les fermes urbaines ont tendance à être plus petites, situées dans des lots et des jardins entre des bâtiments, y compris un jardin hydroponiqu…	Les producteurs de viande locaux ont été confrontés à des problèmes particuliers au début de la pandémie : les usines de transformation ont fermé, les abattoirs ont accueilli des clients supplémentaires et les petits bouchers ont été débordés.	pandémie comme d'une période de croissance et d'expansion. /// Lorsque les employeurs ont réduit les heures de travail, de nombreux agriculteurs qui gagnaient leur vie grâce à d'autres activités, comme la plupart des agriculteurs américains, ont réagi en intensifiant leurs activités agricoles. « Même si c'était frustrant, difficile, horrible et terrifiant, [la pandémie] nous a vraiment donné le t…	Avant la pandémie, 26 des 29 agriculteurs avec lesquels nous nous sommes entretenus utilisaient des tableurs, GoogleSheets et Excel, pour organiser les heures de travail des employés, les stocks, les coûts et les ventes. En outre, la plupart des agriculteurs complétaient cette gestion numérique des données par la tenue de registres papier sous forme de carnets, de journaux de ferme ou de post-it.…	pendant le covid, outil permettant de regrouper les aliments locaux dans les villes régionales et de les livrer directement aux consommateurs. // les distributeurs de produits alimentaires locaux de tout le pays ont repris du poil de la bête avec de nouveaux protocoles de sécurité et des outils permettant d'organiser des collectes de produits alimentaires locaux en 2020.	0	0	Qu'il s'agisse d'une marée montante qui apporte plus de clients ou d'une opportunité de déstabiliser la domination des supermarchés, la croissance s'accompagne de coûts de main-d'œuvre, de changements dans les décisions agricoles et d'investissements dans les infrastructures. Remplir des cellules numériques peut préfigurer certains types de succès souhaités, à savoir les profits, les ventes et le…	0
Hvitsand, C; Nicolaysen, AM; Gjotterud, S; Raanaas, RK	2024	Piloting a co-created local and alternative food network involving professional buyers in Norway: Forces and tensions influencing viability	Query	PD	PD	Norway	economics	Qualitative Study	n=16 farmers ; n=12 buyers	Which forces and tensions hinder or support theviability ofaco-created alternative food network consisting oforganic vegetable producers andprofessional buyers?	Peripheral	Experimental SFSC	All	0	Les exploitations participantes, qui sont de petite taille et biologiques, étaient motivées pour collaborer au transport et à la vente dans le but de développer les marchés locaux, car cela leur permettrait d'avoir un contact plus étroit avec les acheteurs et de disposer de plus de temps pour la production alimentaire et les autres tâches de l'exploitation (cf. travail d'introduction et atelier 1…	0	ok pour payer + cher car produits avaient des qualités autres que celles des programmes d'achat habituels;	COVID : La fermeture des frontières et la disparition de la main-d'œuvre étrangère (moins chère) ont eu pour conséquence que les producteurs de Green Parallel ont dû effectuer eux-mêmes une plus grande partie du travail agricole. Cela a influencé leur capacité à s'engager et à se concentrer sur le Parallèle Vert en tant que projet collectif. // Deuxièmement, l'émergence des réseaux REKO en Norvèg…	1) Divergence entre ce que les agri sont en capac de livrer et ce que les acheteurs demandent mais un besoin de prédictibilité des 2 côtés. (système de commande préalable ok) - acheteurs étaient flexibles quant aux produits à commander mais ils avaient besoin de plus de prévisibilité quant à la disponibilité des produits afin de savoir qu'ils recevraient ce qu'ils avaient commandé. // Certains on…	0	0		0
Kondo, C., Zollet, S., Kobayashi, M., Yamamoto, N.	2024	Fifty years of Teikei: the evolution of the movement’s ten principles and its impact on alternative food initiatives in Japan	Query	PD	PD	Japan	political sciences	Qualitative Study	n=4 teikei	assess the organizational and structural changes of teikei groups over multiple decades and to explore the evolutionary trajectory of the teikei movement in Japan	Peripheral	Teikei	All	ont augmenté leur main-d'œuvre grâce à un modèle dans lequel les travailleurs aident dans les domaines de l'agriculture qu'ils veulent et font d'autres travaux qu'ils veulent le reste du temps. En vendant directement sur les marchés de la ville et en utilisant les réseaux sociaux, ils ont pu recruter des personnes intéressées. La plupart de ces travailleurs gèrent également leur propre petite ent…	a diminution du nombre de membres a rendu difficile l'équilibre entre les coûts de production et les besoins des consommateurs.		Exemples de recrutements de gens qui ne pourraient pas être payés à temps plein (cf structure)	a diminution du nombre de membres a rendu difficile l'équilibre entre les coûts de production et les besoins des consommateurs.	SHIFT RELATIONELS : montée des comportements individualistes se reflète dans l'évolution de l'organisation des groupes teikei, notamment par l'émergence d'une division plus nette entre consommateurs et producteurs ; au fil des ans, l'accent a également été mis sur la satisfaction des besoins des consommateurs ; diminution de la capacité à s'engager dans des pratiques décommercialisées. 2 modèles …			l'interaction en personne est toujours considérée comme essentielle pour ancrer les relations non seulement dans le tissu social d'un réseau alimentaire alternatif, mais aussi pour ancrer les consommateurs dans l'environnement de l'exploitation ; IDEOLOGICAL SHIFTS : motivations initiales des agri : s'engager dans une action collective, ancrée dans une philosophie selon laquelle l'agriculture, la…
O'Connor, G; Reis, K; Desha, C; Burkett, I	2024	Valuing farmers in transitions to more sustainable food systems: A systematic literature review of local food producers' experiences and contributions in short food supply chains	Query	PD	PD	All	environmental science	Literature Review	n=85 articles	1) How can the values, motivations, and concerns of producers’ within SFSCs identified in research inform societal transitions to sustainable food systems? and 2) How do the values, motivations, and concerns of producers within SFSCs identified in research contribute to socialecological resilience?	Central	All	All	Dans les 85 articles, les producteurs d'aliments locaux ont été observés comme étant plus jeunes, avec des niveaux d'éducation plus élevés et moins d'expérience en agriculture, mais plus ouverts d'esprit et plus collaboratifs que les producteurs plus conventionnels (Benedek et al. 2018 ; Bertalan et al. 2019 ; Dupré et al. 2017) Articles that discussed gender emphasized the greater presence of wo…	Les préférences en matière de canaux de distribution ont été influencées par les échelles de production, les types d'aliments produits, la logistique et la fiabilité des canaux, la valeur des relations directes pour les producteurs et leur âge (Plakias et al. 2020 ; Rover et al. 2020). DESCRIPTION; La plupart des producteurs d'aliments locaux distribuent leurs produits par le biais de plusieurs c…		Le travail et la main-d'œuvre = déterminant crucial de sa viabilité // // + grande autonomie de fixation des prix de choix de production et de commercialisation, meilleur revenu et répartition des richesse. // Quand relations plus directes et continues, flux de revenus plus cohérents, plus sûrs, plus grande viabilité économique et résilience // viabilité économique est une préoccupation constante…	la technologie peut être utile pour le réseautage, la communication et la distribution, mais pas pour la modernisation des pratiques agricoles. Utilisation bien montrée pour le réseautage, mais du scepticisme pour le reste : ne réduira apas les heures de travail et son caractére physique. Scepticisme quant à l'éfficacité de ces outils, conviction qu'outils incompatibles avec valeur, croyances, mo…	Le premier sous-thème met en évidence la manière dont les modèles commerciaux des producteurs s'efforcent de décommodifier les systèmes alimentaires. Pour tenter de résoudre les problèmes structurels créés par les modèles d'échange industriels et capitalistes, les producteurs d'aliments locaux s'efforcent de mettre en place des modèles qui décommodifient la distribution des aliments à transformer…		contexte opérationnel de surmenage chronique, d'auto-exploitation et de mal-être pour les producteurs alimentaires locaux est toujours présent, mais largement caché dans ces chaînes d'approvisionnement plus courtes. Ex : pratiques agroécologiques + les longues distances à parcourir pour se rendre sur les marchés et la nécessité de concilier cette activité avec d'autres occupations // Ces conditio…	besoin des producteurs d'aliments locaux en matière de réseaux sociaux, de relations directes et d'ancrage social au sein des SFSC. liens sociaux sont très appréciés et motivants pour les producteurs. interdépendances au sein des SFSC, les liens permettant aux producteurs d'aliments locaux de bénéficier d'une plus grande cohésion sociale, d'une solidarité, d'un partage des connaissances, des ress…
Paraušić, V., Dashi, E.M., Subić, J., Pomianek, I., Šarić, B.B.	2024	Response of Short Food Supply Chains in Western Balkan countries to the covid crise : a case study in honey sector	Query	PD	PD	Several countries	economics	Quantitative Study	n=1081 farmers	how beekeepers involved in SFSCs perceived the influence of the pandemic on the growth of demand and sale of honey through these marketing channels	Central	All	Honey	0	0	0	0	0	0	0	0	0	1
Rosman, A; Macpherson, J; Arndt, M; Helming, K	2024	Perceived resilience of community supported agriculture in Germany	Query	PD	PD	Germany	environmental science	Mixed Study	n=80 CSA	how a CSA-structure on a farm may impact farm resilience. It also aims to investigate how CSA farmers in Germany perceive the resilience of their farms, its functions, and the challenges they may face in the future.	Peripheral	CSA	All	Age moyen des répondants + jeunes qu'agri en Allemagne. A peu près moitmoit hommes femme. 50% <5ha : + petites que beaucoup de fermes allemnades - Bcp dans régions où le + de bio ; 50% légumes, 55%<10 ans. >50% avait commencé activité avec CSA -- 50% environ dont le revenu ne dépendait que des CSA	0	0	1) transition vers l'ASC a eu un effet indirect sur divers aspects liés au bien-être financier, à savoir la protection contre les risques, la sécurité des revenus, la dépendance à l'égard du marché et la pression financière. //. Echanges social = sécurité du revenu 2) 11 % des agriculteurs considèrent la viabilité économique, y compris la garantie d'un revenu décent et la gestion de l'augmentatio…	0	90% reçoivent d'autres formes de soutien : assistance terrain, logistique distribution commercialisation, communication	0	0	1) importance des échanges sociaux a été clairement établie, car ils assurent la sécurité des revenus et améliorent la satisfaction personnelle. //2) lorsqu'on leur a demandé si l'ASC était le bon choix pour leur exploitation, 89,7 % des répondants ont choisi l'option « Définitivement oui » ; évalué l'importance des échanges sociaux avec leurs membres en dehors des aspects purement financiers (c'…	0
Rossi, A; Piccoli, A; Feola, G	2024	Transforming labour around food? the experience of community supported agriculture in Italy	Query	PD	PD	Italy	economics	Qualitative Study	n=16 CSA	This study examines the strategies developed by Italian Community Supported Agriculture (CSA) initiatives to de-commodify, de-instrumentalise and de-monetise labour in their attempt to prefigure alternatives to dominant capitalist agrifood systems.	Central	CSA	Unspecified			Cadre juridique pas vraiment adapté aux volontés de décommodifier le travail agricole	dans CSA sous format coopérative, part du revenu provenant d'autres sources + importante. // Salaire des salariés : conformes à convention nationale travail pour travail non qualifié mais jamais un contrat de travail d'un niveau supérieur, alors que tâches très imp et responsabilités manageriales. Souvent des CDD. Sentiment d'insécurité et d'instabilité financière. CDI après plusieurs années seul…	la plupart des ASC attendent de leurs membres un travail bénévole et non rémunéré, bien que ces arrangements puissent exposer de nombreux agriculteurs de l'ASC à une responsabilité juridique importante". Un aspect essentiel de l'institutionnalisation du bénévolat et du travail non rémunéré est l'équilibre entre les priorités organisationnelles, d'une part, et les processus d'autonomisation et la …				0	Conception du travail : conditions de travail occupent une place importante // mettent en question le travail dans certaines de ses caractéristiques traditionnelles (par exemple, la rémunération monétaire), mais aussi en redéfinissant sa signification. Le réseau CSA italien, par exemple, déclare que ses principaux principes directeurs sont la responsabilité de prendre soin du sol, de l'eau et des…
Savels R; Dessein J; Lucantoni D ; Speelman S	2024	assessing the agroecological performance and sustainability of community supported agriculture farms in flanders, belgium	Citation chasing	BD	PD	Belgium	economics	Qualitative Study	n=19 CSA	we applied the Tool for Agroecology Performance Evaluation (TAPE) to 24 Community Supported Agriculture farms in the Flanders region of Belgium in order to characterize agroecology and to assess their multidimensional sustainability performance.	Peripheral	CSA	Vegetables	En ce qui concerne l'emploi sur l'exploitation, il convient de rappeler que la plupart des exploitations agricoles de l'ASC ne sont pas des exploitations familiales typiques et que la main-d'œuvre est plutôt hétérogène, souvent composée de bénévoles, de stagiaires et de personnes employées dans le cadre de l'agriculture de soins, ainsi que de la main-d'œuvre rémunérée des travailleurs saisonniers…	les quelques intermédiaires (autres agriculteurs, transformateurs, restaurants, . . .) qui existent sont considérés comme utiles pour ajouter de la valeur. // très grande diversité de cultures, // faible diversité animale a toutefois été observée, puisque 37,5 % des exploitations n'avaient pas d'animaux		La grande majorité des agriculteurs considèrent que leur revenu est stable et qu'il a tendance à augmenter. la stabilité de la production et des revenus a été jugée très élevée, tandis que le système de souscription et le soutien de la communauté en cas d'événements naturels et lors d'activités de récolte spécifiques ont été considérés comme des mécanismes efficaces de réduction de la vulnérabili…					les femmes étaient très autonomes dans leurs systèmes, bien que les agricultrices aient mentionné qu'il existe encore des obstacles sociaux et pratiques à l'égalité totale (par exemple, pendant la grossesse et la garde des enfants), alors que l'agriculture est parfois encore considérée comme un monde dominé par les hommes. Les conditions de travail sont jugées bonnes, bien qu'elles soient considé…
Azima, Stevens; Mundler, Patrick	2023	Farmer satisfaction and short food supply chains	Query	PD	PD	Canada	economics	Mixed Study	n=613 farmers	In response to a commentary on our research article (Azima and Mundler in Agric Hum Values 39:791–807, 2022), we address the argument that increased reliance on family farm labor with low or no opportunity costs leads to higher net revenue and greater economic satisfaction	Central	All	Vegetables	Zoom sur la main d'oeuvre familiale : si son coup d'opportunité était trop faible ou nul, les agri y auraient beaucoup recours. Y seraient ainsi très dépendants, ce qui irait dans sens d'auto-exploitation qui nuirait à la satisfaction au travail. Dans les faits, ce n'est pas ce qu'on observe : beaucoup d'agri rencontrés dans leur étude sont HCF, avec souvent un conjoint travaillant à l'extérieur …	0	0	Zoom sur la main d'oeuvre familiale, revenu en SFSC et satisfaction économique : si son coup d'opportunité était trop faible ou nul, les agri y auraient beaucoup recours. Y seraient ainsi très dépendants, ce qui irait dans sens d'auto-exploitation qui nuirait à la satisfaction au travail. Dans les faits, ce n'est pas ce qu'on observe : beaucoup d'agri rencontrés dans leur étude sont HCF, avec sou…	Réflexion sur la main d'œuvre impliquée dans les exploitations en SFSC au Canada. Zoom sur la main d'oeuvre familiale : si son coup d'opportunité était trop faible ou nul, les agri y auraient beaucoup recours. Y seraient ainsi très dépendants, ce qui irait dans sens d'auto-exploitation qui nuirait à la satisfaction au travail. Dans les faits, ce n'est pas ce qu'on observe : beaucoup d'agri rencon…	0	0	0	Refutent idée selon laquelle quelle que soit l'importance du coup d'opportunité du travail familial, des revenus nets plus élevés se traduiront probablement par une plus grande satisfaction économique. Pour Azima et Mundler, il est peu probable que l'augmentation de la satisfaction économique des agriculteurs due à des revenus nets plus élevés soit le résultat d'une utilisation plus intensive de …	0
Boillat, Sebastien; Bottazzi, Patrick; Sabaly, Ibrahima Khalil	2023	The division of work in Senegalese conventional and alternative food networks: a contributive justice perspective	Query	PD	PD	Senegal	geography	Mixed Study	n=71 workers	"examine equity issues in the division of labor in food exchange networks in the horticultural sector of Senegal from the perspective of contributive justice"	Peripheral	CSA	Vegetables	Profil des productrices-vendeuses membre du groupe type CSA piloté par une sorte d'école…. --> beaucoup de femmes, des sénégalaises, la plupart avec un certain niveau d'éducation à qui on alloue une petite parcelle qui leur permet de subvenir à leurs besoins et de vendre des produits une fois par mois, lors d'un marché - dans les AFN, accès à des cours y compris pour les productrices-vendeuses po…			0	0	Moindre spécialisation de la commercialisation sur les CSA --> productrices sont les vendeuses	0	comparaison pénibilité physique morale et technique dangerosité entre boulot des productrices vendeuses et les autres catégories relativemeent à la vente --> peu de pénibilité et dangerosité perçue contrairement à d'autres catégories	comparaison satisfaction socio-éco et personnelles entre les productrices vendeuses et les autres relativement aux tâches liées à la vente --> pas de différence marquante	0
Chiaverina, P.; Drogué, S.; Jacquet, F.; Lev, L.; King, R.	2023	Does short food supply chain participation improve farm economic performance? A meta-analysis	Citation chasing	PD	PD	Several countries	economics	Literature Review	n=48 articles	"identify the structural characteristics that might explain differences between studies that find better economic performance in SFSC and those that do not."	Central	All	All				Parmi les études observées, 54% d’impact positif contre 46% d’impact négatif ou inexistant - Selon indicateur utilisé, pas le même résultat --> utilisation d’un indicateur de type “profit satisfaction mesure” tend à plus démontrer impact économique positif qu’indicateurs de revenus net ou brut - US : moins d’impacts positifs qu’en Europe - Etudes ne se focalisant que sur un mode de commercialisat…
Egli, L.; Rüschhoff, J.; Priess, J.	2023	A systematic review of the ecological, social and economic sustainability effects of community-supported agriculture	Query	PD	PD	All	ecology	Literature Review	n=39 articles	provide a synthesis of ecological, social and economic sustainability outcomes based on quantitative empirical work in English and peer-reviewed literature	Peripheral	CSA	All	0	0	0	- 50% des articles seulement évaluent la performance éco avec des résultats contrastés selon les indicateurs choisis - bonne performance économique --> Plus de 50% des études qui s’intéressent à ce sujet donnent des résultats peu clairs. Moins d’un quart d’entre eux donnent des résultats positifs clairs. - Considérant l’équilibre financier des exploitations, plusieurs études ont mis en évidence i…	Relations sociales de production : In the US, the gender pay gap in CSA farms was around one third lower compared to the average (Fremstad and Paul, 2020)	0	0	0	For example, Hunter et al. (2022) found that happiness and positive future beliefs were higher in CSA farms compared to other alternative food networks. Farmers in Romania stated that they are more satisfied and respected since being a CSA farmer (Moellers and Bîrhal ̆ a, 2014)	0
Kelmenson, S	2023	Between the farm and the fork: job quality in sustainable food systems	Query	PD	PD	US	economics	Quantitative Study	n= 40000 job demands	"providing an assessment of labor demand and job quality for AFS in the United States between 2010 and 2019"	Peripheral	All	All	0	0	ATTENTION CONCERNE AFN quels emplois et quelle qualité d'emplois autour des AFN entre 2000 et 2019 aux US sur la base des offres d'emplois publiées : 10% des offres concernent production à la ferme, en particulier fermes maraîchères ; 8% des offres concernent transformation alimentaire dont 20% de ces offres sont proposées par les fermes elles-même ; dans le secteur de la vente, en particulier de…	Dans le domaine de l'agriculture ou de la transformation des produits, plutôt des difficultés à atteindre seuil du "Living Wage" (calculé pour 1 pers sans enfant). Salariés agricoles et transformateurs de produits les plus touchés. Vente par exemple mieux rémunérée. Pour toutes les catégories d'emplois dans la production (chef d'EA, salariés ou manager des salariés), niv de salaire dans les AFN p…	0	0	0	0	0	0
Parausic, Vesna; Kolasinac, Stefan; Muca (Dashi), Etleva; Saric, Bojana Bekic	2023	Competencies of Western Balkan farmers for participating in short food supply chains: Honey case study	Query	PD	PD	Several countries	economics	Quantitative Study	n=1081 farmers	"examine the impact of different beekeepers’ characteristics on their perceptions of two personal competencies required for successful participation in short food supply chains (abbr. SFSCs): (1) Communication and marketing knowledge and skills, and (2) Available time to cultivate communication with customers and sell honey."	Central	All	Honey	0	Structure de l’échantillon assez équilibrée sur divers aspects. Ppx points de vente : direct sales to consumers 60%, vente indirecte (coopérative, associations, grossistes) 3%, mixte 37% - Echantillonnage raisonné pour respecter poids comparatif des différents pays producteurs de miel. Lieux : Serbie (52%), Bosnie 5%, Macédoine du Nord 11%, Monténégro 4%, Albanie 24%, Kosovo 2% // Main d’oeuvre :…	0	0	Api en SFSC ont bien l'impression d'avoir de fortes à très fortes compétences en marketing et communication, ce d'autant plus qu'ils sont jeunes ou d'âges médiants ou travaillant à plus large échelle ou se percevant comme proches physiquement des consommateursles jeunes apiculteurs et ceux qui considèrent la distance par rapport aux consommateurs comme un obstacle faible ou nul à la vente de miel…	0	Sur le plan territorial, environnement de marché autour des SFSCs décrit comme peu stimulant dans la littérature a) dominance des canaux traditionnels avec peu de CSA et pts de vente collectifs, b) peu d’investissement dans la certification, le marketing, les démarches visant une meilleure valeur ajoutée c) pas d’OP, pas d’organisations autour du marché du miel d) faible application des lois e) p…	0	0	qq trucs sur les compétences perçues, mais rien sur les apprentissages.
Raj, Guilherme; Feola, Giuseppe; Runhaar, Hens	2023	Work in progress: power in transformation to postcapitalist work relations in community–supported agriculture	Citation chasing	PD	PD	Portugal	sociology	Qualitative Study	n=36 members of CSA ; n=3 CSA	"analysing how power shapes transformations to postcapitalist work relations in CSA"	Central	CSA	Vegetables ; Animal products	trois types généraux de membres dans les trois ASC, tels qu'identifiés par les membres de l'ASC eux-mêmes. Les propriétaires agricoles sont les propriétaires et les principaux habitants des terres agricoles qui gèrent et exécutent les activités de l'exploitation. Les coproducteurs2 sont les consommateurs locaux qui préfinancent les coûts d'une saison de récolte, reçoivent des produits frais chaqu…	Durée EA difféérente, démarrage assez récent CSA (max 10 ans pour la + vieille EA), taille CSA variable, nombre d'ha variable, maraîchage +- élevage, +-employés, +- d'horizontalité dans la prise de décisions	0	Systèmes de paiement : mensuels ou semestriels au choix ou que mensuel // care : CSA ont augmenté viabilité financière //	Relations sociales de production : la création des trois ASC a diversifié les relations de travail dans les exploitations agricoles, plus ou moins alternatives aux relations et pratiques capitalistes. Tentative pour revaloriser relations de travail parfois un succés, parfois non. Orga hierarchique, autoexploitation et discrimintation toujours bien présentes // Désaliénation : l'ASC a favorisé la …		0	0	Motivations des "coproducteurs" : liens sociaux. Renoncent à du temps libre, tout comme producteurs. Aussi un privilège de classe. Alors que les motivations morales et de solidarité sous-tendent le sacrifice des coproducteurs et que leur implication dans le travail de l'ASC est facultative, les propriétaires agricoles dépendent financièrement de l'ASC et renoncent à leur temps de loisir prévu le …	0
Rode, E.L., Rover, O.J., Desconti, C.	2023	Agroecology and direct sale of organic food: a study of two marketing experiences in Santa Catarina, Brazil	Query	PD	PD	Brazil	agronomy	Qualitative Study	n=2 food baskets ; n=6 key informants ; participant observations	"This study aimed to comparatively analyze two marketing experiences of organic/agroecological food baskets that operate through direct sales by advance orders (DSAOs1). The analysis was based on the agroecological principle of agrobiodiversity and two key elements of SFSCs: (i) geographical proximity; and (ii) relational proximity."	Peripheral	Experimental SFSC	Unspecified		Organisation des deux pts de vente : RCGs soit groupe de consommateurs responsable, crée en 2017 par une université pour favoriser accès des familles à produits bio. Université joue rôle d'intermédiaire entre consommateurs et agriculteurs familiaux. 60 exploitations familiales impliquées dans le réseau de 12 groupes avec 500 familles bénéficiaires. Agriculteurs et consommateurs liés par WhatsApp …	0	(Ecoserra fixe les prix et les normes de qualité VS prix fixés collectivement par discussion dans autre structure)	(Pré-commandes permettent plannifier production et logistique en fonction de la demande, réduit risque de gaspillage (Escosteguy 2019) Un mode de vente en dév au Brésil) Dans un des cas paniers ouverts, dans l'autre, paniers fermés --> plus d'autonomie pour les agri côté paniers fermés mais aussi plus de diversité cultivée pour répondre à critère de diversité minimale.	Organisation des deux pts de vente : RCGs soit groupe de consommateurs responsable, crée en 2017 par une université pour favoriser accès des familles à produits bio. Université joue rôle d'intermédiaire entre consommateurs et agriculteurs familiaux. 60 exploitations familiales impliquées dans le réseau de 12 groupes avec 500 familles bénéficiaires. Agriculteurs et consommateurs liés par WhatsApp …	0	0	0	0
Schreiber, K; Soubry, B; Dove-McFalls, C; MacDonald, GK	2023	Untangling the role of social relationships for overcoming challenges in local food systems: a case study of farmers in Quebec, Canada	Query	PD	PD	Canada	geography	Mixed Study	n=133 farmers for quantitative study ; n=16 farmers for qualitative study	"interrogate the meaning of support actors in overcoming diverse challenges for farmers selling to local markets in the province of Québec across diverse distribution channels."	Central	Direct marketing	All	48 %) étaient âgés de 45 à 64 ans. Parmi les répondants, 42 % se sont identifiés comme des femmes et 57 % comme des hommes.	Les exploitations agricoles de notre échantillon étaient hétérogènes en termes de diversité des aliments produits, des méthodes de production et des modèles de distribution. Plus de la moitié des répondants à l'enquête (57 %) produisaient cinq types d'aliments ou plus, tandis que les autres (42 %) se spécialisaient dans quatre types d'aliments ou moins, comme les courges, la viande, les œufs et l…	0	0	Pendant le covid, quels changements ? Au niveau de la main d'œuvre, des difficultés à trouver des gens (incertitudes sur main d'oeuvre imigrée temporaires, pas de wwoofeurs, alloc chomage pour ceux qui perdaient leur emploi temporaire qui ne poussait pas à chercher du travail saisonnier (peu fréquent dans les causes citées...), moins d'étudiants (cité par un agri), réduits pour éviter contaminati…	0	0	0	0	0
Sulistyowati, CA; Afiff, SA; Baiquni, M; Siscawati, M	2023	Challenges and potential solutions in developing community supported agriculture: a literature review	Query	PD	PD	All	sociology	Literature Review	n= 54 articles	"explore the main challenges for CSA development from the perspective of farmers, members, and CSA as an organization."	Central	CSA	Unspecified	Agriculteurs en CSA : En Chine plutôt des jeunes de classe moyenne avec moins d'xp pratique de l'agriculture (Krul et Ho 2017) VS plutôt des gens âgés au Japon où peu d'attrait pour l'agriculture chez les jeunes (Kondo 2021 ; Kondoh 2015)		0	Plusieurs papiers faisant état de divergences quant au revenu des agri en CSA. : Obligé d’être en bio : coût de prod aussi plus imp ; Chine- pas toujours un meilleur revenu (Krul and Ho 2017) ; US : Même si producteurs récupèrent une plus grosse part, ça ne suffit pas forcément à atteindre un salaire décent par rapport aux gens pas en CSA (Paul 2019) --> s'explique par une certaine responsabilité…	Organisation de la production pas évidente : il faut du bio, de la diversité, de la régularité --> des compétences donc (Plank, Hafner, and Stotten 2020) (Hvitsand 2016) Il faut aussi la sous production (approvisionnement auprès de collègues) et la surproduction (vente sur d'autres canaux) ((Hinrichs 2000 ; Kondoh 2015) - Aussi des pb de manque de main d'oeuvre (Janssen 2013 ; Kondo 2021) qui peu…	Recrutement de membres pour les CSA pas si évident car pas tant de personnes sensibilisées à ces modes de productions et ayant les moyens d'adhérer (Hinrichs et Kremer 2002 ; Hinrichs 2000). Organisation sur le point de retrait contribue ou non à fidélisation des membres résulte de plusieurs facteurs : commodité des horaires, lieux , accessibilité financière... (Markow, Coveney et Booth 2014) bon…	De plus en plus de concurrences pour l'approvisionnement en aliments locaux qui fragilisent les exploitations concernées par le CSA. Marché parfois saturés (Smith et al. 2019) - Décisions politiques impactent les CSA (Chine, US, Autriche en exemple) Impacts positifs quand : aide financière ou technique pour adoption de pratique durable (Becker 2000) VS impact négatifs quand subvention à l'import …	"self-exploitation"	Au départ, idée que CSA rapproche agriculteurs et consommateurs - A condition de cultiver de bonnes relations. Malheureusement, souvent juste un modèle d'achat-vente classique avec paiement anticipé (Smith et al. 2019) --> ne change pas vraiment le système Attention au mirage des réseaux sociaux qui ne remplacent pas le contact direct (Chen et Tan 2019 ; Tan et Chen 2019 ; Vallauri 2014)	0
Azima, S.; Mundler, P.	2022	The gendered motives and experiences of Canadian women farmers in short food supply chains: Work satisfaction, values of care, and the potential for empowerment	Query	PG	PD	Canada	economics	Mixed Study	n=613 direct-market farmers (302 women and 311 men)	"We examine whether women farmers in short food chains have different motivations, beliefs, and occupational experiences than their male colleagues and the extent to which caring values, empowerment, and feminist perspectives explain these differences."	Central	All	Unspecified	0	Traduit avec www.DeepL.com/Translator (version gratuite)	0	0	0	0	0	Pour tous les participants : notes faibles (inférieures à 3) sur items présentant la VD comme moins exigeante physiquement, moins chronophage et moins stressante. Mais l'affirmation selon laquelle VD implique moins de stress est la seule des trois avec différence, plus neutre pour les femmes que pour les hommes / Dans questions spécifiques aux femmes, note la plus basse sur besoin de travail hors…	Agricultrices avec expériences et compréhension uniques (différente des hommes) des CC fondées sur désir de relations bienveillantes et conviction dans les avantages de ce type d'accords commerciaux en termes d'autonomisation. Agricultrices adhèrent fortement aux valeurs sociales et écologiques. Coexistance de ces convictions avec des points de vue plus économiques, plus synonymes d'agriculture c…	0
Azima, S; Mundler, P	2022	Does direct farm marketing fulfill its promises? analyzing job satisfaction among direct-market farmers in Canada	Query	PD	PD	Canada	economics	Mixed Study	n=613 farmers	this article explores the potential economic and social benefits that farmers derive from participating in short food supply chains	Central	All	Vegetables	Profil des répondants : en moyenne 80% de leur revenu lié à la vente directe, souvent petites ou moyennes EA, plutôt en maraîchage et souvent impliqués dans 3 circuits en VD. SOuvent 1 à 2 chefs d'EA. - Plutôt des EA en milieu rural. Main d'oeuvre : 62% avec des employés, 60% accueillant des volontaire 75% ayant d'autres sources de revenus ; 41% faisant de la transfo ; 52% faisant de l'agritouris…	Profil des répondants : en moyenne 80% de leur revenu lié à la vente directe, souvent petites ou moyennes EA, plutôt en maraîchage et souvent impliqués dans 3 circuits en VD. SOuvent 1 à 2 chefs d'EA. - Plutôt des EA en milieu rural. Main d'oeuvre : 62% avec des employés, 60% accueillant des volontaire 75% ayant d'autres sources de revenus ; 41% faisant de la transfo ; 52% faisant de l'agritouris…	0	Réflexion sur la main d'œuvre impliquée dans les exploitations en SFSC au Canada. Zoom sur la main d'oeuvre familiale : si son coup d'opportunité était trop faible ou nul, les agri y auraient beaucoup recours. Y seraient ainsi très dépendants, ce qui irait dans sens d'auto-exploitation qui nuirait à la satisfaction au travail. Dans les faits, ce n'est pas ce qu'on observe : beaucoup d'agri rencon…	0	0	0	0	Satisfaction au travail observée selon 3 catégories et mises en corrélation avec % du revenu dépendant des SFSC. --- Dans la catégorie "plaisir au travail", propositions qui font le plus consensus (>4/5 soit agree ou strongly agree) sont : plus de possibilité d'acquérir de nouvelles compétences, meilleur contrôle possible de la production et des modes de production, plus de plaisir au travail - c…	0
Bezerra, A.G.C.; Soler Montiel, M.; Butto Zarzar, A.L.; García Roces, I.	2022	Gender, agroecology and local markets at São José de Mipibu in Rio Grande do Norte, Brazil	Query	PG	PD	Brazil	agronomy	Qualitative Study	n=18 market stall holders (17/18 women, 14/17 women farmers)	"Our first objective is to render visible women’s work in the fields, at the feira, and in their homes, and to understand their motivations and resistance strategies. Secondly, we analyze the changes in these women’s lives following their participation in the local farmers’ market in São José de Mipibu. The third objective is to identify changes and continuities in gender relations beyond the loc…	Central	Farmers' markets	Unspecified	Profil des enquêtées : toutes avec des enfants, plus ou moins âgés, la plupart de plus de 30 ans, mariées, vivant avec leurs maris. --> toutes avec des personnes à charge : "care". Cultures pour autoconso et vente de surplus. Sont responsables du care et de l'alimentation de la famille. 11/17 fermes impliquées dans pratiques agroécologiques à différents niveaux. Quelques femmes commercialisent au…		0	Amélioration du revenu et de l'autonomie économique des paysannes --> marché toutes les semaines : plus de stabilité par rapport à avant. Augmentation de la production pour la vente permet de générer un revenu qui est investi dans le confort de la famille, conformément à division sexuelle du travail. Gain en autonomie par rapport aux maris. D'autant plus vrai pour les quelques unes qui élèvent le…	Profil des enquêtées : toutes avec des enfants, plus ou moins âgés, la plupart de plus de 30 ans, mariées, vivant avec leurs maris. --> toutes avec des personnes à charge : "care". Cultures pour autoconso et vente de surplus. Sont responsables du care et de l'alimentation de la famille. 11/17 fermes impliquées dans pratiques agroécologiques à différents niveaux. Quelques femmes commercialisent au…	Création de la feira en 2016, initiative des paysannes via une association de producteurs et de travailleurs ruraux, en quête de circuits alternatifs en VD pour commercialisation des produits. Rapidement supporté financièrement par politique de dév rural locale, qui a financé 17 autres marchés. Une initiative portée par des femmes mais invisibilisée dans le langage car on parle toujours de paysan…	Ces dernières années, création de feiras (marchés paysans et marchés paysans agroécologiques) soutenus par les politiques publiques --> Entre 2003 et 2016, Parti au pouvoir a développé progressivement (Gris et Schneider, 2015). 2012, Plan inclus dans la Politica Nacional de Agroecologia e producao Organica incluant un soutien au rôle des femmes dans la production agroécologique et bio. AUssi mont…	Forte charge de travail combinant travail domestique, travail à la ferme et mise en marché : doivent être à la fois chez elles à gérer tâches ménagères, et sur le marché - en fait, d'autres femmes qui prennent le relais et s'occupent de la maison quand elles sont absentes. Pas de prise en charge de ces tâches par les hommes.--> journées à rallonge + des efforts pour s'intégrer à un espace public …	Motivation affichée : prendre soin de leur famille et assurer sa subsistance, et non pas faire du profit - Gain d'autonomie économique ---> 1) changement dans les représentation liée au travail : ont toujours travaillé, mais le fait que la vente permette de générer un revenu monétaire permet qualification de l'acte en "travail", tandis que tâches domestiques qualifiées d'"aide", de "non travail".…	0
Birtalan, IL; Ferto, I; Neulinger, A; Racz, J; Olah, A	2022	The wellbeing paradox in Hungarian local sustainable agriculture: a health psychology approach	Query	PD	PD	Hungary	psychology	Qualitative Study	n= 6 CSA farmers	"examine the situational and engagement-related work difficulties associated with the everyday world of Community Supported Agriculture (CSA) farmers"	Central	CSA	Vegetables	Contexte : Surtout des nouveaux installés qui se lancent dans les CSA. Surtout en bio, avec fort niveau d'éducation. Etude : 4/6 exploit tirent l'intégralité du revenu de leur ménage du CSA. 2/6 commercialisant en dehors des CSA. Tous ont terminé leurs études secondaires. 2/6 avec diplome agricole	CONTEXTE : agriculture secteur hyper imp en Hongrie. Premières fermes en CSA fondées dans les années 2010. 15 CSA existantes : succès encore faible mais CA augmente. ? 14/15 tournées versk les légumes, 1800 personnes nourries en 2015. Des soutiens politiques développés en ce sens. Sur les 6 agri,	0	Prisonniers de la clientèle, ne peuvent pas augmenter leurs prix tant qu'ils veulent. --- 4/6 exploit tirent l'intégralité du revenu de leur ménage du CSA.	Puisqu'au contact permanent des clients, autonomie de décision sur la production en fait réduite : calendrier pas vraiment adaptés aux besoins des agris, mais de plus en plus tournés vers demandes des agri, au détriment du confort de travail des agri… Pas le temps de se former car aussi pris dans la gestion du CSA. Difficile de répondre aux attentes des gens tout en préservant ses conditions de t…	Aussi un travail de gestion de sa communauté : être ouvert, faire en sorte que les gens le soient, gestion des différence des personnes (inclure ou non les personnes urbaines ?) Etre ouvert aux demandes des consommateurs quand certains sont centrés sur leurs propres confort… Charge mentale associée !		Difficile de répondre aux attentes des gens tout en préservant ses conditions de travail et sa vie de famille --> souvent des pb - Stress de la qualité lié au fait qu'on connaît les gens, qu'ils payent d'avance - lien au consommateur agréable car des retours réguliers, mais aussi montagnes russes émotionnelles de ce fait - Puisqu'au contact permanent des clients, autonomie de décision sur la prod…	Notion d'autonomie remise en cause : une dépendance aux clients sur pleins d'aspects d'organisation du travail notamment et de prix de vente ; lien au consommateur agréable car des retours réguliers, mais aussi montagnes russes émotionnelles de ce fait
Florick, L; Park, CH	2022	A pilot study exploring the impacts of COVID-19 on small-scale direct-marketing farmers in Northwest Arkansas and their responses to the pandemic	Query	PD	PD	US	education sciences	Mixed Study	n=17 farmers	aims to better understand how COVID-19 affected the local food system in the region of Northwest Arkansas in the mid-southern United States and how small-scale, direct-sales farmers re-sponded to the pandemic,	Peripheral	Direct marketing	All	76% de femmes, 88% de blancs (c'est en général le cas en agriculture dans le coin), en moyenne 14 ans d'xp.	Plus de la moitité de l'échantillon = petites fermes de moins de 50 ares, mais certaines vont jusqu'à 200 ares. Une majorité dans le comté de Washington. Surtout des produits à destination de l'alimentation humaine; surtout des producteurs de fruits et légumes	0	0	Pendant le covid, des réponses adaptatives : changement des modes de commercialisation et des modes de production pour faire face, seulement pendant un temps car pas satisfaisant vis-à-vis des rapports humains. Entre autre possible car petites fermes. Exemple : recours à internet et marchés	0	Implication d'autres opérateurs locaux (intermédiaires souvent) pendant le covid pour aider à la distribution des produits	0	0	0
Leitheiser, S.; Horlings, I.; Franklin, A.; Trell, E.-M.	2022	Regeneration at a distance from the state: From radical imaginaries to alternative practices in Dutch farming	Query	PG	PD	Netherlands	sociology	Qualitative Study	n=5 farms/initiatives (with a focus on one)	"How do new entrant proto-regenerative farmers [...] in The Netherlands imagine and engage in the construction of regenerative socioecological relationships? What strategies do farmers use to carve out spaces of regeneration?"	Central	Several	Vegetables ; Fruits ; Animal products	0	Ferme urbaine est une ferme biodynamique de deux hectares qui cultive une variété de légumes et de fruits et élève des poulets et des canards. (CSA),+vente à un magasin du centre-ville. Pas de label AB mais sorte de certification officieuse via CSA. Eloigné de ce qui se passe aux Pays-Bas (environ 100 EA en CSA aux Pays-Bas + 25 coop alimentaires affiliées). Seules 4% des EA en Bio aux PB. Aux Pa…	a ferme urbaine s'enorgueillit également d'être un incubateur pour les nouveaux agriculteurs, qui viennent pour la plupart travailler pendant une période en tant que stagiaires dans le cadre de leur formation à l'école d'agriculture biodynamique Warmonderhof.	Concept de "solidarity payments" : Les paiements de solidarité partent du principe que la nourriture est gratuite. Au lieu de payer pour le produit, Eva demande aux clients de fixer le salaire des travailleurs agricoles. Aussi fixés par solidarité avec les '"consommateurs" qui ont le moins de ressources avec mise en commun des ressources de chacun des membres. L'appel lancé aux clients pour qu'il…	Main d'oeuvre : souvent pas d'argent pour payer des gens en plus MAIS stages fréquents - ferme urbaine comme un incubateur pour les nouveaux agriculteurs, qui viennent pour la plupart travailler pendant une période en tant que stagiaires dans le cadre de leur formation à l'école d'agriculture biodynamique Warmonderhof. Plupart des agri actuels de la ferme en sont issus. Réseau fort pour niveaux a…	0	Font vivre un même réseau d'agri qui font des activités ensemble pour échanger connaissances, se soutenir mutuellement, trouver des terres, mener des actions politiques communes partager leurs réussites..	0	Le changement le plus important que les agriculteurs proto-régénérateurs ont pu démontrer est peut-être la création d'un imaginaire radical : une nouvelle histoire sur ce qu'est l'agriculture, sur ce qu'elle peut être et sur le rôle que les agriculteurs peuvent jouer dans le processus de régénération. --> se retrouve dans les motivations, valeurs, mode de pensée des agri rencontrés. Agri reconnai…	a ferme urbaine s'enorgueillit également d'être un incubateur pour les nouveaux agriculteurs, qui viennent pour la plupart travailler pendant une période en tant que stagiaires dans le cadre de leur formation à l'école d'agriculture biodynamique Warmonderhof. // Requestionner les imaginaires autour du rôle de l'agri : se voient comme des rôle d'agents actifs de la régénération travaillant à la dé…
Morsel, N.; Garambois, N.	2022	Agroecology in the Limousin Mountains: Relocating and Diversifying Food Production to Encourage Employment and Conserve Semi-Natural Spaces	Query	PG	PD	France	geography	Qualitative Study	n=40 historical interviews and 60 technical and economic surveys of farmers	"This article aims to study the impact of these middle mountain agro-ecological systems on local agrarian dynamics and their link to local food systems. Likewise, it aims to understand both the central role of local consumption in these systems’ functioning and sustainability and its limits to be considered for their wider deployment."	Central	Several	Animal products	0	Dans contexte de la montagne Limousine, région qui s'est spécialisée en élevage-bovin naisseur dans grand mouvement de spécialisation des années 50 (génère abandon des pâtures, exode rural massif, boisement par des connifères), un petit groupe d'éleveurs a mis en place SP agroécolo, mobilisant des surfaces pastorales et s'inscrivant dans circuits de commercialisation plus ancrés localement - Avan…		Systèmes broutards : Prix pas favorables poussent à aggrandissement. Aujourd'hui, peu exigent en travail, très grosse exploit, faible VA voire VAN négative, pas de SIQO. VS Systèmes pastoraux : réduction des dépenses pour renforcer créatino de richesse. (accroissement de la productivité économique plutôt que physique du travail). Production/actif 3x moins grande mais VAN/Actif 2-3x plus élevée. R…		0	- débouchés utilisés jouent rôle central dans pérennisation des pratiques mais présentent des limites. : vente directe indispensable mais manque de débouchés locaux - indispensable parce-que produits issus de ce système sont non conformés pour les CL (ne peuvent rivaliser avec engraissement en bergerie), durée d'engraissement plus longue, couverture de gras insuffisante, plus hétérogènes. Période…	Temps de déplacements (mais pas de mesure)	0	0
Nichols, D.C.; Janssen, D.B.; Beamer, C.; Ferring, C.	2022	Pivoting is exhausting: A critical analysis of local food system resilience	Query	PG	PD	US	geography	Mixed Study	n=99 mail-out surveys to producers, n= 27 semi-structured interviews	"We argue that while the small-scale, producers who market direct-to-consumer may show resilience in their ability to cope with and adapt to system shocks due to short supply chains and social relations, their uneven experience with socio-emotional and economic ‘costs’ of resilience merits increased attention from both academics and policymakers."	Central	All	Animal products ; Crops	Nos répondants à l'enquête sont une bonne représentation des producteurs LRFS de l'Iowa --> check stat agric. /// Les producteurs LRFS du recensement et de notre échantillon ont tendance à être plus âgés, plus expérimentés et propriétaires de terres complètes : plus de 50% des répondants à notre enquête avaient plus de 55 ans et 30% avaient plus de 65 ans. La grande majorité (70 %) de notre échan…	centaine de producteurs en circuits courts dans l’Iowa// n termes de ventes agricoles, cependant, nous avions un plus grand nombre de producteurs qui avaient des volumes de vente suffisamment importants pour tirer une partie importante de leur revenu de l'agriculture, ce qui est significativement différent de la population de l'État, où plus de la moitié des producteurs ont vendu moins de 10 000 …	0	une certaine éthique a poussé les producteurs à sacrifier leur propre intérêt sur l’autel d’une « responsabilité » perçue de nourrir leur communauté. 50% des producteurs rapportent avoir encouru des surcoûts liés aux nouvelles normes, mais seulement 30% d’entre eux indiquent avoir transféré une partie de ces coûts au consommateur. - conclusions suggèrent que toute politique visant à renforcer la …	difficulté de trouver une maind’œuvre qualifiée a amené des producteurs à internaliser la surcharge de travail.	0	0	Au cours de la crise Covid : préoccupations des agriculteurs pour leur santé mentale et par le comportement des acheteurs (non masqués), incertitudes (pertes de revenu ?, continuer à planter ?, autorisation ou interdiction de vendre ? etc.), dilemne moral (vendre ou bien protéger ses proches imunodéfiscients), charge de travail considérable que de nombreux producteurs ont dû assumer pour s'acquit…	une certaine éthique a poussé les producteurs à sacrifier leur propre intérêt sur l’autel d’une « responsabilité » perçue de nourrir leur communauté. 50% des producteurs rapportent avoir encouru des surcoûts liés aux nouvelles normes, mais seulement 30% d’entre eux indiquent avoir transféré une partie de ces coûts au consommateur. Beaucoup de producteurs, considérant que les gens étaient en diffi…	0
Schreiber, K.; Soubry, B.; Dove-McFalls, C.; MacDonald, G.K.	2022	Diverse adaptation strategies helped local food producers cope with initial challenges of the Covid-19 pandemic: Lessons from Québec, Canada	Query	PG	PD	Canada	geography	Mixed Study	n=133 farmers' online surveys, n=15 farmers' interviews	"[...] how have local farmers coped and adapted with the challenges brought on by the Covid19 pandemic?"	Central	All	All	0	Surtout des exploit le long du fleuve St-Laurent, en moyenne, 112 ha de superficie cultivée ; 82 % des répondants à notre enquête et 80 % des personnes interrogées avaient entre 30 et 64 ans, ce qui est inférieur à l'âge moyen des agriculteurs au Qu ́ebec / La moitié des répondants à l'enquête (57 %) cultivaient ou produisaient plus de cinq types d'aliments, tandis que 42 % se spécialisaient dans…	0	0	le nombre d'agriculteurs confrontés à des problèmes de main-d'œuvre, de commercialisation et de logistique a augmenté pendant la pandémie, tandis que les préoccupations financières ont diminué, tandis que conditions envir sont restées préoccupation la plus fréquentes. Défis identifiés : pénurie de main-d'œuvre, l'équilibre entre l'offre et la demande de denrées alimentaires, l'évolution des point…	voir ci contre	0	0	0	0
Benedek, Z.; Fertö, I.; Marreiros, C.G.; De Aguiar, P.M.; Pocol, C.B.; Čechura, L.; Poder, A.; Pääso, P.; Bakucs, Z.	2021	Farm diversification as a potential success factor for small-scale farmers constrained by COVID-related lockdown. Contributions from a survey conducted in four European countries during the first wave of COVID-19	Query		PD	Estonia, Hungary, Portugal, Romania	economics	Quantitative Study	n=421 farmers	"to what extent product and marketing channel diversification contributed tothe economic success of small-scale agricultural producers involved inshort food supply chains after the outbreak ofthe COVID-19 pandemic."	Central	Several	All	0	prédominance des grandes exploitations dans l'échantillon sur les 4 pays (Estonie, Hongrie, Portugal,Roumanie) ; Répartition des EA selon la main d'oeuvre : La structure des exploitations portugaises est à nouveau la plus équilibrée, tandis que les niveaux d'inégalité les plus élevés sont enregistrés en Hongrie et en Estonie. Il est évident que les structures de production agricole des anciennes …	0	26% des producteurs ont augmenté la vente pendant la première vague MAIS de l'ordre de 9,6% en Hongrie contre 40,1% en Roumanie. Impact de la diversification des canaux de vente sur le succès n'est pas linéaire. Idem pour impact de la diversification de la gamme de produits et sur les deux combinés. Diversification "intermédiaire" des produits augmente le risque de perte économique, mais plus de …	Pré-covid, majorité des producteurs mobilisaient 1-2 ou 1-3 canaux de vente sauf en Roumanie où un peu plus (un pays où plus de petites exploitations avec accès aux CL structurellement plus compliqué.) Importance de chaque type de canal varie d'un pays à l'autre, mais vente à la ferme reste option majoritaire avant covid partout Modif liée au covid : baisse de certains canaux de vente auparavant …		0	0	0	0
Biazoti, A.R.; Nakamura, A.C.; Nagib, G.; Leão, V.O.P.S.; Giacchè, G.; Mauad, T.	2021	The impact of covid-19 on urban agriculture in são paulo, brazil	Query	PG	PD	Brazil	economics	Mixed Study	n=2100+148 farmers quantitative surveys, n= 10 community gardens interviews, n=7 commercial urban farmers interviews	"We describe the impacts of COVID-19 on urban agriculture (UA) in São Paulo from April to August 2020."	Peripheral	Several	Vegetables ; Fruits ; Animal products	0	Les agriculteurs commerciaux sont généralement situés à la périphérie des villes ou dans les zones périurbaines.646 unités de production agricole, dont 524 dans le sud, 61 dans l'est et 61 dans le nord de la ville [12]. La plupart des propriétés ont une superficie inférieure à 10 ha et cultivent des cultures temporaires, telles que des légumes et des racines, ainsi que des fruits et des plantes o…	0	Agriculteurs périurbains : Arrêt du travail et baisse de revenus pendant le covid. 52% des agri affectés (23% avec du mal à avoir des intrants, 17% hausse du prix des intrants, 68% ont vu baiser la valeur des ventes...). Baisse de la valeur des vente, augmentation des coûts des intrants entre avril et mai 2020. 18 : Impacts différents selon productions et accès aux canaux de vente. 34% avec aucun…	17 : 42% des agri avec difficultés à vendre dans leurs canaux de vente (parmi eux, 40% d'une légère baisse, 20% forte baisse du revenu familial)--> réorganisation avec 13% des agri accédant à nvx canaux et 42% qui auraient voulu mais avaient besoin d'aide pour le faire. Parmi ceux qui ont pu accéder à de nouveaux canaux, la majorité veulent maintenir ces nvx canaux. Certains qui ont subi forte ba…	0	0	0	0	0
Bui T A; Nguyen AH; Huong L T T; Nguyen V P; Hao Le T T; Thi Thanh Huyen Tran; Ngoc Mai Nguyen; Thi Kim Oanh Le; Thi Kim Oanh Nguyen; Thi Thu Trang Nguyen; Hong Van Dao; Thi Ngoc Thuy Doan; Thi Hang Nga Vu; Viet Hung Bui; Huu Cuong Hoa; Philippe Lebailly	2021	can a short food supply chain create sustainable benefits for small farmers in developing countries? an exploratory study of vietnam	Citation chasing	PG	PD	Vietnam	Sciences de gestion	Mixed Study	n=338 farmers	How do SFSCs in developing countries work? Can small farmers in developing countries get benefits from SFSCs? To understand this situation, this research has been implemented in Vietnam, a developing country, as an exploratory study to find out characteristics of SFSCs and their benefits to small farmers, and suggest some polices to improve the benefits for small farmers	Peripheral	All	All		les principaux canaux de vente de l'échantillon de l'enquête au Viêt Nam passaient par les commerçants et les marchés locaux. Cela signifie que les négociants locaux auront un plus grand pouvoir sur la fixation des prix des produits et qu'ils en tireront plus d'avantages, tandis que les petits agriculteurs seront plus vulnérables parce qu'ils deviendront des acteurs acceptés en matière de prix. P…	lle crée des emplois stables : les résultats de l'enquête ont montré que la chaîne créait des emplois non seulement pour les agriculteurs eux-mêmes, mais que chaque exploitation créait également 2,4 emplois à temps plein, 5,6 emplois à temps partiel, soit environ 3,41 emplois équivalents à temps plein pour la population rurale.	Farmers could sell products flexibly at the local market. There was some initial evidence to prove that these chains helped to stabilize the input, output price, and revenue; formulated sustainable income. // It creates stable jobs for them : Survey results showed that the chain created jobs not only for farmers themselves, but each farm also created 2.4 full-time jobs, 5.6 part-time jobs, or app…	Participating in the SFSCs through cooperatives facilitates and brings people in the village together, creates opportunities for farmers to collaborate, start-up, and get support from local authorities or organizations				There was some initial evidence to prove that… increased the satisfaction and confidence of farmers. They eliminated gender discrimination in rural areas and improved livelihood for ethnic minorities. // More importantly, farmers themselves obtained benefits from reduced chemical exposure, thus, their health was safe, their living environments, including air, land, and water environment were fres…
Campos, A.S.N.; Satolo, E.G.; Mac-Lean, P.A.B.; Júnior, S.S.B.	2021	Economic sustainability analysis of the specialty coffee farmers in Garça/SP	Query	PG	PD	Brazil	economics	Mixed Study	n= 5 farms	"this work aims to analyze the economic Sustainability of specialty coffee farmers in Garça, Sao Paulo State (Brazil), after participating in SFSCs"	Peripheral	Several	Coffee	Café	les prix de vente et les volumes de production ne rémunèrent pas correctement les agriculteurs des chaînes d'approvisionnement courtes pour le travail qu'ils effectuent (Levins, 2000 ; Tegtmeier et Duffy, 2005 ; Feagan et Henderson, 2009 ; Galt, 2013)	une des cinq zone où il y a le plus de producteurs de café mettant en avant critères de local, reconnaissance savoir-faire traditionnels et type de café. Producteurs de la zone se sont fédéré pour recevoir une IG.	Mise en avant de facteurs des CC qui permettent d'augmenter les revenus agricoles : accent mis sur qualité des produits, connaissances tradi sur le terroir, prise en compte des producteurs et de leur famille afn de faire payer prix plus élevé au consommateur. --> quelle durabilité économique des petites exploitations de café de spécialité à Garça impliqués dans SFSC ? Quel changement de durabilit…	Quels dispositifs de vente en SFSC ? Café de spécialité vendu soit au niveau local, soit régional, soit national. Produits à destination du marché local sont vendus via réseaux sociaux, sur la propriété, dans des magasins à la ferme ou par téléphone. Parfois une proposition de vente de café chaud (boissons) permettant d'écouler des stocks, tout en faisant goûter au consommateur. Niveau régional (…	Speciality Coffee Association organise une compétition de café haute qualité permettant aux producteurs de se faire connaître et accordant des certifications (pas clair), parfois en partenariat avec acteurs publics (municipalité, région...). /5 avec plus de partage de connaissances sur les différents process dans le but d'améliorer la qualité. 3/5 avec échanges de ressources entre agri pour stock…	Passage à un peu de commercialisation en SFSC notamment au moment où pv publics encourageaient l'amélioration de la qualité de produits. Appel à des intermédiaires avec retrocession (prestation) : pour "roasting and packaging processes" qui ne sont pas réalisés en milieu rural OU achat de matériel pour réaliser ces étapes (grinders, packaging sealers, roasters...) Speciality Coffee Association or…	0	0	1
Drottberger, A.; Melin, M.; Lundgren, L.	2021	Alternative food networks in food system transition—values, motivation, and capacity building among young swedish market gardeners	Query	PG	PD	Sweden	economics	Qualitative Study	n=14 farmers	provide insights into the situation for young market gardeners in Sweden, identify barriers to development of new sustainable small-scale horticultural businesses, and propose ways in which this group of producers can be supported to overcome these barriers	Central	All	Vegetables		n= 14 agri de 25 à 37 ans, 10 rural, 4 urbains, mixte, souvent moins de 1ha, 20 à 50 espèces cultivées sous tunnel ou en plein champs. Gros écarts de revenus annuels. Souvent CSA, marchés de producteurs, vente en ligne, magasin à la ferme. Souvent formés en maraîchage dans enseignement agricole pour adulte. Des gens issus de formations universitaires ou du monde de gestion d'entreprise. Professio…	Taille optimale de l'entreprise raisonnée en terme d'emplois	Productivité surfacique : parfois plus petites EA (environ 200 m2) ont réussi à gagner 50 euros par m2, contre 1,5-3,0 euros par m2 pour les EA supérieures à 1 ha. Cette variation du revenu par unité de surface reflète une diversité de systèmes de production avec des stratégies légèrement différentes pour atteindre l'équilibre financier. But de tout le monde : vivre de son activité agricole et po…	6 compétences importantes identifiées : pratiques culturales, gestion d'entreprise, innovation, apprentissage continu, pensée systémique, esprit pionnier, mise en réseau. Apprentissage et réseaux : Apprentissage experientiel continu + échanges via les pairs ou les réseaux sociaux. Nécessité d'acquérir compétences de terrain et de gestion d'entreprises. Accès aux connaissances pas si aisé. Service…	0	SOUTIEN économique : manque de soutien financier adapté aux petits producteurs. Environ un tiers des personnes interrogées ont bénéficié d'une aide au démarrage pour les jeunes agriculteurs offerte par le Conseil suédois de l'agriculture. D'autres ont subventions privées ou LEADER Difficultés à accéder à du foncier. plupart des participants ne connaissaient pas les différentes possibilités de dem…	Stress (cf à côté)	Nouvelle génération : Jeunes producteurs de légumes s'engageant dans le maraîchage sont des entrepreneurs sociaux, désireux de vivre de leur activité tout en cherchant à changer le système alimentaire et à pratiquer une horticulture plus écologique et plus durable. Double motiv : esprit d'entrprise, durabilité. (interconnexion entre identité perso et système alimentaire environnant) La culture ma…	6 compétences importantes identifiées : pratiques culturales, gestion d'entreprise, innovation, apprentissage continu, pensée systémique, esprit pionnier, mise en réseau. Apprentissage et réseaux : Apprentissage experientiel continu + échanges via les pairs ou les réseaux sociaux. Nécessité d'acquérir compétences de terrain et de gestion d'entreprises. Accès aux connaissances pas si aisé. Service…
Hoang, V.	2021	Modern short food supply chain, good agricultural practices, and sustainability: A conceptual framework and case study in Vietnam	Query	PG	PD	Vietnam	economics	Mixed Study	n=68 farmers (16 Short Vegetable Supply Chains farmers ; 52 conventional farmers)	"This study aims to propose a conceptual framework of the SFSC, assess the short vegetable supply chain (SVSC) in Vietnam, identify its barriers and challenges, and explore interventions and support as key success factors of the SVSC by using both qualitative and quantitative methods."	Peripheral	All	Vegetables	0	Au Vietnam, production maraîchère a un avantage comparatif car conditions naturelles appropriées et faibe coût main d'oeuvre. Export de fruits et légumes vers d'autres pays dans le cadre d'accords commerciaux mondiaux. Plus Mais gros défis à l'export. Plus spécifiquement, zone d'étude spécialisée dans noix de coco, pomelos, légumes, pêche et élevage. Vente directe existe depuis longtemps au Vietn…	La production de légumes dans les SVSC nécessite beaucoup plus de main-d'œuvre que dans les CVSC. En d'autres termes, les SVSC peuvent fournir plus d'emplois et de revenus aux agriculteurs et à la localité.	producteurs des SVSC peuvent obtenir des prix 114 % plus élevés, des bénéfices nets 32 % plus élevés et des revenus 39 % plus élevés que les agriculteurs des CVSC. Si les agriculteurs peuvent utiliser leurs sources d'engrais organiques provenant des déchets animaux, ils peuvent obtenir des revenus supérieurs de 48 % à ceux des agriculteurs du CVSC. Le revenu des agriculteurs comprend le bénéfice …	Obstacles rencontrés en particulier pendant phase de montage des projets : faible niveau d'éducation des agri, mauvaises connaissances des pratiques de production bio et mise en marché via CC. (Qualité des sols appauvrie par années de pratiques conventionnelles, exploitations très petites) Coûts élevés pour mise en place notamment du bio (investissement équipement,main d'oeuvre) -> baisse de prod…	2 chaînes de valeur : SVSC avec agriculteurs --> détaillants -> cosnoR VS CVSC agriculteurs, grossites, négociants, détaillants.. Dans SVSC, 65% des volumes passent par détaillant. Le rest en vente directe soit en ligne, soit à la ferme, soit sur des marchés locaux voire à Ho Chin Minh Ville le We ou sur des évènements particuliers (happy and green markets) Tâches à faire en SVSC pour les agri : …	h	Good practice and organic production in the SVSC can also protect the health of farmers and workers.	The farmers often meet their consumers directly and they become prouder of their products and locality. Pride is an important factor in SFSCs. farmers can achieve more relationships, trust, and respect from consumers. The members of a vegetable cooperative in the SVSC usually have good family relationships with each other with high trust and respect.	0
Kondo, C	2021	Re-energizing Japan's teikei movement: Understanding intergenerational transitions of diverse economies	Query	PD	PD	Japan	political sciences	Qualitative Study	n= 2 teikei + 20 members	"analyzes how teikei exemplifies diverse economies and explores how the possibilities of noncapitalist economic practice currently exist compared to the founding movement principles"	Central	Teikei	Vegetables	Que des femmes de 30 à 70 ans, Dans les deux cas, une réflexion pour que travail proposé soit compatible avec vie d'une jeune mère au foyer ou d'une retraitée. Aujourd'hui, les teikei seuls, étant donné changement de rémunération du travail des consommatrices impliquées, ne permettent pas de subvenir aux besoins des producteurs --> il faut se diversifier. Un élément : pas possible pour des person…	deux teikei (tâches productives, plannification des tâches y compris productives, tâches liées à commercialisation) un géré par un collectif de consommateur, un géré par un collectif de producteurs	0	0	Evolution des modalités de répartition des tâches et de rémunération de ces tâches dans les teikei (tâches productives, plannification des tâches y compris productives, tâches liées à commercialisation) --> d'un travail volontaire exercé par des femmes au foyer à un travail partiellement rémunéré avec des consommateurs parties prenantes de l'activité agricole	Comparaison de l'évolution des modalités de répartition des tâches et de rémunération de ces tâches dans deux teikei (tâches productives, plannification des tâches y compris productives, tâches liées à commercialisation) un géré par un collectif de consommateur, un géré par un collectif de producteurs --> Dans le cas 1) d'un travail volontaire exercé par des femmes au foyer à un travail partielle…	0	0	Pas spécialement de motivation militante exprimée parmi les consommatrices qui s'engagent aujourd'hui. Pour certaines, opportunité d'avoir un travail aux horaires flexibles tout en continuant à s'occuper de leur maison. Oppositions fortes entre celles qui ont initié ces "mouvements", qui étaient motivées par l'ambition politique du projet et organisaient des ateliers politiques, des moments de di…	0
Medici, M.; Canavari, M.; Castellini, A.	2021	Exploring the economic, social, and environmental dimensions of community-supported agriculture in Italy	Query	PG	PD	Italy	agronomy	Qualitative Study	n=19 CSA	"RQ: In which form the CSA concept is being developed in Italy?"	Peripheral	CSA	All	0	(CSA récents en Italie, démarrage en 2013, plupart des CSA ont moins de 3 ans. ) CSA parfois associé à une EA, parfois comme autonome avec petite taille, peu de terres cultivées, nb faible de membres associés jouant rôle de consommateurs.Souvent de 0,1 à 9ha. Maraîchage majoritaire. 1/4 cultivent aussi céréales transformées pour pain et pâtes, qquns produisent fruits, légumineuses, olives et oeuf…	0	Modèle économique des CSA : parts sociales des membres = principales sources observées. Mais d'autres sources comme vente des "excédents", cours, formations, activités de conseils prodigés par les agri, mais aussi soutien d'organismes publics au niveau local ou national. Parfois aussi crowdfundng, prêts auprès de la famille ou des membres des CSA. Ampleur des "excédents" très variable, parfois pa…	Modèle économique des CSA : parts sociales des membres = principales sources observées. Mais d'autres sources comme vente des "excédents", cours, formations, activités de conseils prodigés par les agri, mais aussi soutien d'organismes publics au niveau local ou national. Ampleur des "excédents" très variable, parfois pas du tout (dans près de la moitié des cas), parfois 20 à 90% de la prod totale…	CSA existent depuis 2013 en Italie. Souvent sur la base de relations informelles. Plusieurs formes juridiques possibles. Parfois associés à exploitation agricole, parfois autonome. Elargissement de la base client = question de survie pour les CSA. à la fois fidéliser et recruter de nouveaux memebres via communication et évènements voire mettre en oeuvre participation des membres dans un cadre de …	Pas de cadre juridique national défini pour les CSA --> ne facilite pas reconnaissance et soutien au phénomène. Droits du travail des agri notamment doivent être davantage pris en compte.	Abordé très superficiellement : conditions à réunir pour faire travailler des gens bénévolement en sécurité. Passe par pratiques par exemple maraichage biointensif avec petit outillage.	0	0
Koretskaya, O.; Feola, G.	2020	A framework for recognizing diversity beyond capitalism in agri-food systems	Query	PG	PD	All	political sciences	Méthodology and Literature Review	n=24 articles	"we build on post-structuralist critiques of capitalism and development to design a framework for recognizing economic diversity in agri-food systems and illustrate it through an illustrative application to community supported agriculture"	Peripheral	CSA	Unspecified	Labour : Main d'oeuvre : souvent négociations entre producteurs et abonnés des CSA pour garantir bonne rémunération. Reçoivent aussi aide de bénévoles, parfois dédomagés avec fruits et légumes, ou crédit pour une boîte. Parfois une obligatoire pour les membres de faire du bénévolat, d'autre fois une manière de payer moins cher sa part. Stagiaires, travailleurs horaires, saisonniers, membres de la…		Les différences entre ces économies se manifestent par des types de travail et des modes de rémunération différents. Le travail capitaliste ou salarié peut aller d'un travail syndiqué rétribué par un salaire protégé assorti d'avantages sociaux à un travail saisonnier ou temporaire rétribué par des salaires non protégés. Le travail rémunéré alternatif comprend, entre autres, le salaire coopératif …	Main d'oeuvre : souvent négociations entre producteurs et abonnés des CSA pour garantir bonne rémunération. Reçoivent aussi aide de bénévoles, parfois dédomagés avec fruits et légumes, ou crédit pour une boîte. Parfois une obligatoire pour les membres de faire du bénévolat, d'autre fois une manière de payer moins cher sa part. Stagiaires, travailleurs horaires, saisonniers, membres de la famille …	(Vision du temps : prévisible, homogène, linéaire -> mise au service d'une maximisation de la productivité du temps ex : accélération de la vitesse de production alimentaire, désaisonnement de la production - Vision d'un espace qui n'a pas de frontière, homogène, où on s'approprie la nature pour augmenter productivité du travail. Tous les espaces vus comme interchangeables. conquête de nouveaux e…	RESULTATS : dans les CSA, coexistences d'élements de capitalisme, d'alternatif ou de non capitalistes. Divsers selon les CSA, évolutif dans le temps. Diversités de formes d'entreprises de CSA : des entreprises commerciales aux entreprises à but non lucratif s'appuyant sur divers niveaux de main d'oeuvre bénévoles et appui sur connaissances de différentes nature. (méthode de revue mais ne permet p…	Actuellement, une économie diversifiée avec des formes capitalistes, alternative et non capitalistes. Mode de régul capitaliste : état garanti marchés libres, des droits de propriétés, des contrats... (Brand, 2016). Entités socio-éco adoptent réglementation, ne produisent pas de réglementation sauf via lobbying à différents nivx. VS Alternatif : diversification des cadres réglementaires allant au…	0	Vision des humains : vus comme des êtres rationnels, intéressés, maximisant l'utilité. VS dans système agroalim, relations et subjectivités non utilitaires souvent exprimées mais doivent être renégociées voire s'érodent sous pression du marché et des institutions conçus pour encourager des comportements intéressés, maximisant l'utilité. Nature humaine - différentes subjectivités. CErtains agri mo…	0
Mundler, P.; Jean-Gagnon, J.	2020	Short food supply chains, labor productivity and fair earnings: An impossible equation?	Query	PG	PD	Canada	economics	Mixed Study	n=32 farms	"we analyze the earnings of farmers who market in short supply chains. Specifically, we examine the possibility that farmers struggle to integrate production, processing and marketing tasks and have difficulty achieving the same levels of productivity as specialized operators."	Central	All	Vegetables ; Fruits ; Animal products	0	Marché de producteurs = SFSC le plus ancien, en augmentation. Aussi autocueillette, kiosques à la ferme. AUssi bien vente individuelles qu’initiatives collectives ou CSA (dps 1995 - 130 fermes AB, 17 000 ménages) sans compter autre paniers hors réseau. Ces dernières années, plateformes en lignes. 18,9% des agri du Quebec concernés. Souvent des exploitations de petite taille (64,6% avec revenus br…	Embauche : presque toutes les exploitations familiales embauchent des salariés. Emploient en moyenne plus de monde 5,1 UTA en moyenne contre 2,47 moyenne tout Quebc. Certaines EA avec revenus faibles embauchent quand même . QQ EA s'appuient sur travail bénévole (un cas où représente 60% de la charge de travail).	Hétérogénéité de la productivité apparente du travail entre EA en SFSC (un profil unique pour chaque EA !). Orga du travail reflet des antécédents, choix, compétences et facteurs de productions mobilisés par les agri. Niveau de productivité du travail plus faible sur le volet production, compensé par les autres volets transfo et commercialisation. Plus grande productivité dans ces deux domaines a…	Orga du travail reflet des antécédents, choix, compétences et facteurs de productions mobilisés par les agri. Nb de canaux : eb moyenne 5 pour les producteurs de fruits et légumes avec CL 23% du CA, CSA 21%, magasins à la ferme 17%. VS Viande, quasi tout en CC (50% vente à la ferme, 14% vente en ligne) VS Lait (25% CL, 21% détaillants, 38% à la ferme) EA lait celles avec le plus de travailleurs V…	0	0	Agri impliqués dans vente directe travaillent dur pour maintenir leurs systèmes d'activité même si revenus nets faibles par rapport à Q d'efforts fournis. Temps de travail et indicateur de temps restant : très grande hétérogénéité avec indicateur de temps restant allant de5h à 13000h. Maraichage : beaucoup de temps de production, surtout periode de récolte, ne pouvant être différée. Peu de fléxib…	Compensé par d'autres moyens comme satisfaction, reconnaissance au travail. La plupart des agri interrogés sont très satisfaits de leur systeme. Motifs de satisfaction : gérer sa propre entreprise, indépendance, plaisir au travail. Diversification de la production n'a pas eu un effet uniforme sur la productivité du travail. Mais est bénéfique car permet d'exercer activité plus stimulantes, moins …	0
Rucabado-Palomar, T.; Cuéllar-Padilla, M.	2020	Short food supply chains for local food: A difficult path	Query	PG	PD	Spain	agronomy	Qualitative Study	n=24 initiatives ; n=13 interviews (10 producers ; 1 online shop ; 2 public administrations and or/partner bodies)	"The current case study sought to explore the initiatives carried out by local producers to date in implementing SFSCs throughout the province and to examine, from the standpoint of the production sector, the constraints hindering its development and the strategies currently being adopted with a view to addressing them."	Peripheral	All	Vegetables ; Fruits ; Animal products	0	Grande diversité de configuration des SFSC utilisés, des stratégies différentes selon les volumes produits, la diversité des produits proposés et le fait de s'associer à d'autres exploitations ou non. Circuits directs et indirects. Tableau mettant en avant toutes ces configurations différentes --> critères utilisés par certains auteurs pour classer les types de SFSC ne sont pas fonctionnels pour …	0	0	Grande diversité de configuration des SFSC utilisés, des stratégies différentes selon les volumes produits, la diversité des produits proposés et le fait de s'associer à d'autres exploitations ou non. Circuits directs et indirects. Tableau mettant en avant toutes ces configurations différentes --> critères utilisés par certains auteurs pour classer les types de SFSC ne sont pas fonctionnels pour …	voir organisation on farm - un schéma résumant structures d'organisation possible des points de vente et notamment les différents rôles que les producteurs peuvent être amenés à assumer.	Terrain : province de Malaga, pas mal d'habitants, de touristes, des plats traditionnels... Mais baisse du nombre d'EA, de plus en plus de CL -> difficile pour petits producteurs. Voir partie sur coopération avec les intermédiaires	1	Entretienir relations personnelles avec clients participe aussi à la satisfaction.	un schéma résumant structures d'organisation possible des points de vente et notamment les différents rôles que les producteurs peuvent être amenés à assumer. Attention, pas du tout traité comme un métier en tant que tel mais je trouve ça intéressant.
Beingessner, Naomi; Fletcher, Amber J.	2019	“Going local”: farmers’ perspectives on local food systems in rural Canada	Citation chasing	PD	PD	Canada	sociology	Qualitative Study	n=60 farmers, processors, policy experts and retailers	"examines local food systems from the producer perspective in a rural context of high industrialization and geographical dispersion"	Central	All	Vegetables ; Animal products ; Crops	0	Territoire : 'agriculture en Saskatchewan incarne le système alimentaire industriel, axé sur l'exportation. Bien qu'elle ne compte qu'un peu plus de 1,1 million d'habitants, la province a également une population rurale proportionnellement plus importante que dans de nombreuses autres régions du Canada, et cette population rurale est dispersée sur un vaste territoire de près de 652 000 km2. Il n'…	0	0	0	Prairie Fresh Food Corporation, un groupe de 16 agriculteurs de la Saskatchewan qui fournissent ensemble des légumes à la chaîne de magasins d'alimentation Co-op	Vision du local : 11/33 (100 miles/km) 8/33 "en saskatchewan" ; kilomètres alimentaires - la réduction du transport grâce aux aliments locaux - ou ont déclaré qu'une population clairsemée nécessite une plus grande superficie pour être définie comme " locale " afin qu'un système fonctionne. Pas de définition commune, toutes nuancées et discutées. Pour certains : localisation de la production et de…	0	les principales motivations des agriculteurs pour la localisation sont de nature politique et sociale et découlent d'une critique du système agroalimentaire néolibéral dominant. // Motivations économiques des agri exportateurs VS agri locaux : Agriculteurs vers l'export + transformateurs et distributeurs : idéologie néolibérale du "nourrir le monde" courante - ce qui pousserait ces agri à vendre …	Certains ont évoqué le mode de vie des petites exploitations, préférant le travail à la ferme à la gestion des employés d'une plus grande exploitation.
Bruce, AB	2019	Farm entry and persistence: Three pathways into alternative agriculture in southern Ohio	Query	PD	PD	US	sociology	Qualitative Study	n=30 farmers	"investigates the role the food movement has played in catalyzing the entrance of new farmers into alternative agriculture."	Central	All	All	Par rapport aux données du recensement agricole, les agriculteurs interrogés étaient plus jeunes, plus instruits et exploitaient des fermes plus petites (échantillon représentatif de la diversité	Structure échantillon : n échantillon diversifié d'exploitations agricoles du sud de l'Ohio qui produisent une combinaison de cultures spécialisées (principalement des légumes, des fleurs et des fruits), du bétail, des céréales biologiques (200-1500 acres) et des produits laitiers biologiques à base de pâturage (25-70 vaches). ///// En bio, petite échelles, sont structurellement obligés de passer…	0	intensité de la main-d'œuvre nécessaire à la production et à la consommation d'aliments dans les APN est parfois négligée, mais elle représente un défi de taille pour la viabilité à long terme des systèmes agroalimentaires alternatifs. Les agriculteurs engagés dans la production alimentaire alternative à petite échelle investissent beaucoup plus de temps dans le maintien de la santé de leurs sols…	intensité de la main-d'œuvre nécessaire à la production et à la consommation d'aliments dans les APN est parfois négligée, mais elle représente un défi de taille pour la viabilité à long terme des systèmes agroalimentaires alternatifs. Les agriculteurs engagés dans la production alimentaire alternative à petite échelle investissent beaucoup plus de temps dans le maintien de la santé de leurs sols…	0	0	Revue de littérature discute beaucuop de ces questions : révolutions vertes ont permis subsitutions de la main d'œuvre par machine et engrais. AFN = tout l'inverse --> demande beaucoup de travail. Pose pb aujourd'hui dans une économie structurellement fondée sur l'exploitation de la main d'oeuvre, les économies d'échelles et les cultures subventionnées (Guthman, 2004a ; USDA, 2007 ; Gray, 2013 ; …	pas trop	0
Charatsari C ; Kitsios F; Lioutas ED	2019	short food supply chains: the link between participation and farmers' competencies	Citation chasing	PG	PD	Greece	Rural sociology, Sciences de l'éducation	Quantitative Study	Study 1 : 106 farmers whithout SFSC / Study 2 : 33 farmers with SFSC and 38 farmers with conventional marketing channels	Hence, farmers’ competencies can enhance or undermine both their motivation to participate in SFSCs and their ability to cope with the demands of such alternative food distribution schemes. To do so, we conducted two quantitative studies based on data collected from different samples of Greek farmers. In study 1 we tested if levels of farmers’ competencies predict their willingness to participate…	Central	All	Unspecified	.								Study 1 revealed that willingness to participate in SFSCs is affected by the levels of farmers’ competencies on issues pertaining to management, entrepreneurship, marketing, networking and cooperation. Study 2 uncovered that participation in SFSCs increases farmers’ needs in all the above-mentioned categories of competencies. Taken together, these results indicate that farmers’ competencies signi…	L'étude 1 a révélé que la volonté de participer aux CSF est influencée par les niveaux de compétences des agriculteurs en matière de gestion, d'entrepreneuriat, de marketing, de mise en réseau et de coopération. L'étude 2 a révélé que la participation
de Mansoldo M; Cavagnaro E; de Oliveira Menezes V	2019	farmers’ trade skills: exploring the local food chain in leeuwarden, the 2018 european capital of culture	Citation chasing	PG	PD	Netherlands	?	Qualitative Study	n=7 farmers sellers ; n=20 tourists	This study investigates the trade skills of farmers who are selling (their own) products and their knowledge of their consumers’ base.	Peripheral	Farmers' markets	Animal products ; Others processed products						En outre, ils font preuve de beaucoup de soin et d'attention à l'égard de leurs clients.Tiennent compte de leurs avis	elles ont créé des partenariats et des réseaux, même avec ce qu'elles considèrent comme leurs concurrents. l'établissement de partenariats et l'assurance de la coopération d'autres agriculteurs sont des conditions préalables à la vente aux consommateurs. En outre, ils font preuve de beaucoup de soin et d'attention à l'égard de leurs clients.Tiennent compte de leurs avis. l'achat de denrées alimen…		Skills : it was found that farmers who sell directly to customers have good knowledge of all aspects of their business and of their client base. elles ont créé des partenariats et des réseaux, même avec ce qu'elles considèrent comme leurs concurrents Tous les vendeurs étaient en effet pleinement conscients de la haute qualité de leurs produits et fiers que la plupart ou la totalité d'entre eux so…
Eckert Matzembacher E.; Bittencourt Meira F.	2019	sustainability as business strategy in community supported agriculture	Citation chasing	PG	PD	Brazil	Sciences de gestion	Qualitative Study	n=2 CSA	How does sustainability integrate the business strategy of Brazilian CSA initiatives? Which are the social, economic and environmental benefits to producers and consumers?	Peripheral	CSA	Vegetables ; Fruits				Producers receive higher incomes (déclaratif, pas de comparaison)	Producers in both CSAs use low technology, since most of their work is manual. The producer makes weeds and monitor daily,				A relationship of trust is established between producers and consumers, mostly because of their close interaction / Their work conditions do not harm their health and the diversified production meets the consumption of their family group, increasing farmers’ autonomy
Jablonski, Becca B. R.; Sullins, Martha; McFadden, Dawn Thilmany	2019	Community-Supported Agriculture Marketing Performance: Results from Pilot Market Channel Assessments in Colorado	Citation chasing	PD	PD	US	economics	Mixed Study	n=42 farms	"provides some of the first evidence of the heterogeneity of performance among CSAs"	Central	CSA	Unspecified	0	Résumé : les fermes qui ont incorporé les ventes de l'ASC dans leurs portefeuilles de marché direct avaient tendance à être de plus petite taille et à utiliser des marchés plus diversifiés. // Contexte territorial : La plus grande partie de la superficie de fruits et légumes du Colorado est destinée à l'industrie du marché frais. Augmentation progressive du nb d'EA vendant en LS mais montant des …	La plupart du temps, les producteurs ont fixé le travail non rémunéré au salaire minimum, à l'exception de leur propre rémunération, qui était souvent plus élevée	Bien que ces fermes en CSA aient des ventes hebdomadaires moyennes plus faibles, elles ont les marges bénéficiaires moyennes de commercialisation les plus élevées par rapport aux autres canaux de vente directe.// Analyse des ventes/sem/canaux en sommant toutes les fermes : en moyenne 804$/sem. Stand à la ferme plus élevés (963$), puis marchés à la ferme (903$), CSA (637$) et autres (274$). Répart…	les activités de production des agriculteurs (plantation, culture, fertilisation, irrigation, désherbage) ne variaient pas en fonction de la destination du circuit de commercialisation (c'est-à-dire que la plupart des cultures sont cultivées en vue de plusieurs destinations commerciales, mais qu'elles sont toutes traitées de la même manière jusqu'à la récolte) // la main-d'œuvre est la principale…	0	soutien politique au niveau fédéral et au niveau des États a augmenté pour englober les marchés directs, y compris 150 millions de dollars sur la durée de la Farm Bill de 2014 pour le Farmers Market and Local Food Promotion Program [30,31], qui a été rendu permanent et obligatoire et augmenté à 50 millions de dollars par an jusqu'à la Farm Bill de 2018 [30]. AE132	0	0	0
Liu, P.; Ravenscroft, N.; Ding, D.; Li, D.	2019	From pioneering to organised business: the development of ecological farming in China	Query	BD	PD	China ; UK	economics	Qualitative Study	n=2 farms	we intend to address a methodological question about the extent to which the process of organisational development has been significant in the development of two well-established ecological farms (...) we seek to generate new knowledge about organisational development that can help pioneer ecological farmers sustain their businesses	Central	Several	All	Des travailleurs dits "pionniers" qui bénéficient initiallement du soutien de leur famille. Beaucoup d'efforts personnels à déployer pour réussir (Bloksma et Struik 2007 ; Groh et McFadden 1997), beaucoup d'autres ont abandonné et ont quitté l'agriculture ou sont retournés à l'agriculture conventionnelle (Flaten et al. 2010 ; Koesling et al. 2012 ; Madelrieux et Alavoine-Mornas 2012).	Donne deux exemples de structures plutôt de très grosse taille Structurellement en Chine, agriculture bio à petite échelle plutôt en ville et en périurbain VS campagne dédiée à agriculture conventionnelle large échelle. Politiques publiques ont soutenu son dev de même que demande issue d'une classe miyenne urbaine. Demande d'une agriculture de proximité. Exploitations en concurrence avec grands p…	0	0	Comparaison - une orga qui évolue dans le temps selon personnalité des personnes pionnières dans l'entreprise: deux fermes qui ont très tôt recrutées une grosse communauté de membres, qui avaient un accès limité au capital et à la terre. Dans un cas, est très rapidement passé aux autres stades de dev tandis que longtemps pionnière dans l'autre, en lien avec compétences des pionniers. Chine : plut…	0	0	0	0	0
Malak-Rawlikowska A; Majewski E; Wąs A; Ole Borgen S; Csillag P; Donati M; Freeman R; Hoàng V; Lecoeur J-L; Mancini MC ; Nguyễn A; Saïdi M; Tocco B; Török A; Veneziani M; Wavresky P	2019	measuring the economic, environmental, and social sustainability of short food supply chains	Citation chasing	PD	PD	Several countries	economics	Quantitative Study	n=208 farmers ; n=483 SFSC	this study assesses the sustainability of distribution channels in short and long food supply chains based on 208 food producers across seven countries	Peripheral	All	All	0	les producteurs individuels participent simultanément à plusieurs chaînes, courtes et longues // 68,3 % des entreprises représentent des systèmes de production conventionnels et 31,7 % possèdent un certificat de production biologique. Il convient de souligner que l'échantillon ne peut être considéré comme représentatif // Environ 68,3 % des entreprises représentent des systèmes de production conv…	les SFSC, largement orientés vers le marché local, ne peuvent pas absorber de grandes quantités de produits. Par conséquent, les producteurs à plus grande échelle ont tendance à diversifier les canaux de distribution en utilisant davantage les circuits longs. Cela s'explique également par le fait que la demande de denrées alimentaires va de pair avec les consommateurs, qui s'éloignent continuelle…	La participation aux SFSC est bénéfique pour les producteurs d'un point de vue économique. Les SFSC permettent aux producteurs de s'approprier une grande partie de la marge qui serait autrement absorbée par différents intermédiaires. // es ventes par l'intermédiaire des SFSC ont permis aux producteurs d'obtenir de meilleurs prix, comme l'indiquent les valeurs moyennes de la « prime de prix » et d…	0	SELF EVALUATION : pv de négociation perçu comme + important dans les SFSC, d'autant + quand pas d'intermédiaires. Vente par internet perçue plus négativement malgré le fait que peut être moins de logistiques. (CL : vente à intermédiaires moins bien perçue que vente aux hypermarchés - hypermarchés perçus comme des partenaires de confiance par certains, avec possibilité de commercialiser de gros vo…	0	0		0
Sureau, S.; Lohest, F.; Van Mol, J.; Bauler, T.; Achten, W.M.J.	2019	How do chain governance and fair trade matter? A S-LCA methodological proposal applied to food products from Belgian alternative chains (Part 2)	Query	BD	PD	Belgium	geography	Qualitative Study	n=4 AFNs ; n=20 AFNs value chains actors	Do AFNs bring actually the expected benefits and improve working conditions and incomes of value chain actors, especially farmers? And from those results, what can we conclude on the relevance of including chain governance aspects as explanatory factors of other social sustainability issues in S-LCA?	Central	All	Vegetables ; Dairy products	employees	0	. ---- Formes d'emplois précaires aussi bien magasins bio que dans els fermes. Contrats atypiques dans les magasins bio même si aussi des contrats permanents ; contrats subventionnés, contrats journaliers ou main d'oeuvre familiale non rémunérée (transfo du lait) dans les fermes ---- Temps de travail dépasse max autorisé en agriculture pour toutes les exploit sauf 1. >68h/sem pour la moitié échan…	conditions d'emplois et rentabilité pas tant meilleurs qu'en CL car gouvernance et modalités de transactions pas si éloignées // (les modalités de transaction ne sont jamais équitables dans aucune des chaînes car elles ne combinent jamais un prix et un engagement équitables pour les producteurs primaires), et ce n'est pas non plus une condition préalable (certaines EVC qui n'ont pas de gouvernanc…	0	Produits issus SFSC plus durables sur le plan de l'impact sur les consommateurs, satisfaction au travail, reconnaissance ressentie, gouvernance des détaillants. Mais reproduisent CL parfois avec passage par des grossistes dominants, goulets d'étranglement similaires, manque d'engagement dans négo des prix. Gouvernance et modalités de transactions pas si durable d'où conditions d'emplois et rentab…	0	Temps de travail dépasse max autorisé en agriculture pour toutes les exploit sauf 1. >68h/sem pour la moitié échan. max 1 jour de We. Qd même des vacances. Travail perçu comme pénible physiquement et psychiquement mais pas d’inquiétude pour la santé. /// Les acteurs des filières courtes qui offrent de bonnes conditions d’emplois sont ceux qui sont rentables !!! Filières laitières : dès que rentab…	Produits issus SFSC plus durables sur le plan de l'impact sur les consommateurs, satisfaction au travail, reconnaissance ressentie, gouvernance des détaillants. Mais reproduisent CL parfois avec passage par des grossistes dominants, goulets d'étranglement similaires, manque d'engagement dans négo des prix. Gouvernance et modalités de transactions pas si durable d'où conditions d'emplois et rentab…	0
Wang M; Kumar V; Ruan X; Mülling Neutzling D	2019	farmers’ attitudes towards participation in short food supply chains: evidence from a chinese field research	Citation chasing	PD	PD	China	management	Qualitative Study	n=8 farmers	this study hence proposes to investigate the farmers’ attitudes towards participating in SFSCs by conducting a field research in China	Peripheral	Farmers' markets	Vegetables		ils ont tous confirmé l'utilisation minimale de pesticides au cours des premiers mois, et ils ont cessé de les utiliser pendant une longue période avant de vendre ces produits.		négociation entre agri pour les prix sur les marchés : réduit risque de prix mal évalué du fait d'un manque d'info. le prix de vente aux grossistes est beaucoup plus bas que le prix de vente direct aux clients »					Ces participants ont tous confirmé que l'interaction directe avec les clients est une motivation importante qui les pousse à participer aux SFSC. Bien qu'ils admettent tous que la vente aux grossistes est plus pratique, ils préfèrent toujours vendre sur le marché des agriculteurs car ils peuvent profiter de la communication sociale avec les clients. // Relations aux autres agri : communication et…
Dunay A; Lehota J; Mácsai E C; Bálint Illés C	2018	short supply chain: goals, objectives and attitudes of producers	Citation chasing	PD	PD	Hungary	economics	Mixed Study	n=136 farmers	The aim of our research was to assess the role and acceptance of direct sales as a marketing channel among Hungarian vegetable and fruit producers.	Peripheral	All	Vegetables ; Fruits		les producteurs qui considèrent la vente directe comme un canal de commercialisation ciblé se concentrent sur la production de produits de haute qualité, utilisent la vente directe comme principal canal de commercialisation, peuvent harmoniser le niveau de production et de vente et tiennent compte de l'avis de leurs collègues, c'est-à-dire des autres producteurs. // Pour les producteurs qui se co…							il existe une corrélation positive moyennement forte entre la part des ventes directes et les objectifs suivants : « gagner le respect des autres - 206 agriculteurs » (0,426), “préserver les valeurs régionales/locales” (0,374), “contribuer à l'image positive de l'agriculture en tant que profession” (0,455), “produire des produits de haute qualité” (0,312). Les exploitations qui utilisent la vente…
Parodi, G.	2018	Agroecological transition and reconfiguration of horticultural work among family farmers in Buenos Aires, Argentina	Query	BD	PD	Argentina	sociology	Qualitative Study	n=10 farmers ; n=7 state technicians	This paper explores how the process of agroecological transition that family farmers in Buenos Aires implement into their horticultural work affects their production and marketing practices. The primary goal is to explain the unequal evolution of this process.	Central	Cooperative	Vegetables	Agriculteurs familiaux de la ceinture maraîchère de Buenos Aires (zone densément peuplées, agric d'origine espagnole, italienne, portugaise historiquement, aujorud'hui, pas mal de boliviens) -Dans l'étude, agriculteurs familiaux d'origine bolivienne dans zone à 40-50 km de la capitale - Travail agricole est une affaire de famille : couple d'agric + leurs enfants : pas de travail salarié sauf dans…	Ceinture maraîchère de Buenos Aires (eqv celle de Bogota) - Région spécialisée en légumes frais depuis des décennies avec paquets techniques conventionnels ie semences hybrides, engrais, fongicides. Aujourd'hui, transisiton agro éco dans laquelle stratégie agro-écologique joue un rôle clé. Des exploitations familiales, souvent aux mains d'agriculteurs d'origine bolivienne.agric locataires, cultiv…	0	0	Avant, les gens travaillaient en conventionnel pour approvisionner en légumes toute la régionDifficultés rencontrées par agriculteurs familiaux dans processus de transition agroécologique : reconfiguration du travail maraîcher avec nouvelles compétences à acquérir, nouveaux rythmes de travail à établir. Diverses stratégies de démarrage de cette transition, aussi accompagnée par agents de l'Etat. …	Coopérative semble organiser un peu vente directe : fixe prix du sac de légumes, réunie des agri qui collaborent pour diversifier contenu du sac et emballent les commandes, création d'une zone pour installer 65 familles supplémentaires pour augmenter capacité d'appro, distribution d'un kit financé par l'état pour impulser changement des modes de production. Vente directe de légumes frais, dans le…	Agents de l'état accompagnent un peu cette transition sur le terrain. Attention, difficile dévaluer impact quali de cette reconfiguration productive, aussi parce-qu'une certaine informalité dans les process (les gens ne veulent pas se confronter aux réglementations, qui de toute façon sont peu présentes en argentine). Peu de politiques publiques spécifiques et d'organismes gouvernementaux accompa…	Changement s'effectuent avec une attention à la charge de travail --> plus de travail pour établir les cycles de culture, binage, récolte, gestion phyto et mise en marché…	Volonté politique collective de changer de système via la coop	Propriétaires de leurs terrains, réalisant plus vite les changements techniques que leurs collègues car moins sous pression --> assurent des transferts de connaissances avec les autres agriculteurs de la communauté. --- Rôle de l'agri change : devient gestionnaire technco-commercial, organisateur du travail (assemblage des sacs de légumes demande coordination et division du travail dans les EA)
Paul, Mark	2018	Community‐supported agriculture in the United States: Social, ecological, and economic benefits to farming	Citation chasing	PD	PD	US	economics	Mixed Study	n=14 farmers	"This paper seeks to investigate if a new model of farming—CSA—is delivering sustainable livelihoods to farmers."	Central	CSA	Vegetables	0	Contexte région : longue tradition soutien à l'agric locale, région agricole car sol riche et facile à travail. entes directes aux consommateurs représentant 8,6 % des ventes agricoles totales en 2007, contre une moyenne nationale de 0,3 %, et se classant au deuxième rang national derrière le Rhode Island (9,5 %) (Low & Vogel, 2011). Berceau des CSA aux US, forte économie alim locale. Niv de vie …	0	4 catégories pour approcher moyens de subsistance : terres abordables et accessibles, l'accès à des fonds de roulement, des revenus fiables et adéquats et des stratégies de couverture des risques // Accès à la terre : 80% du panel possède une partie ou la totalité des terres exploitées --> relativement même OG que pour toutes les fermes. Terres considérées comme chères par les acteurs, une préocc…	Au-delà de la compensation non monétaire, les agriculteurs ont également reçu un marché garanti pour leurs produits et donc un flux de revenus garanti. Les agriculteurs de l'ASC ont indiqué qu'ils avaient une idée assez précise de ce que serait leur revenu pour la saison à venir, ce qui leur procurait un certain degré de sécurité et leur permettait de planifier en conséquence.	// Partage des risques : variabilité de réponses. Certains pas à l'aise de faire porter risques à la communauté. 2/3 considèrent partager les risques avec les membres mais aucun ne pense que les membres assument tous les risques. Différentes formes de partages de risques, parfois accepté en théorie par les consommateurs mais moins accepté quand effectivement c'est la galère. Parfois recours à la …	Contexte région : longue tradition soutien à l'agric locale, région agricole car sol riche et facile à travail. entes directes aux consommateurs représentant 8,6 % des ventes agricoles totales en 2007, contre une moyenne nationale de 0,3 %, et se classant au deuxième rang national derrière le Rhode Island (9,5 %) (Low & Vogel, 2011). Berceau des CSA aux US, forte économie alim locale. Niv de vie …	Moins de stress sur le plan financier grâce aux CSA : permettent de limiter les emprunts et d'avoir un revenu plus prévisible.	agriculteurs de l'ASC ont souligné l'importance des avantages sociaux, écologiques et économiques de l'agriculture. Bien que ces avantages non marchands soient une source importante de bien-être du point de vue des agriculteurs de l'ASC, l'ASC n'a pas réussi à ce jour à leur fournir des moyens de subsistance adéquats. - autres récompenses non monétaires, mentionnons l'autonomie sur la ferme, le f…	0
Bruce, A.B.; Som Castellano, R.L.	2017	Labor and alternative food networks: Challenges for farmers and consumers	Query	BD	PD	US	sociology	Qualitative Study	n=31 farmers	(1) How does the labor intensity of alternative food production limit farmers’ participation in AFNs? (2) How does the labor intensity of food provisioning limit women’s AFN engagement?	Central	Direct marketing	All	3 profils de personnes impliqués dans les AFN dont deux commercialisent en VD selon différents registres de motivations - Ce qu'on pourrait assimiler à NIMA qui font de la vente directe un engagement militant pour changer les systèmes alimentaires et pour changer de style de vie, et les fils et filles d'agri qui retournent à la terre après avoir exercé d'autres emplois, qui y voient une manière d…	Dans les fermes tenues par équivalents NIMA, plutôt petites structures tournées vers productions végétales et PPAM, tournées vers la VD via une diversité de mode de commercialisation et de produits. compétences acquises dans les parcours universitaires aident pour mettre en place VD mais aussi apporte une inventivité pour trouver des sources de revenus alternatives. Mise en place de choses peu co…	0	0	0	0	0	0	3 profils de personnes impliqués dans les AFN dont deux commercialisent en VD selon différents registres de motivations - Ce qu'on pourrait assimiler à NIMA qui font de la vente directe un engagement militant pour changer les systèmes alimentaires et pour changer de style de vie, et les fils et filles d'agri qui retournent à la terre après avoir exercé d'autres emplois, qui y voient une manière d…	Les agriculteurs qui reprennent leur activité n'ont pas tous la même expérience et les mêmes connaissances directes de l'agriculture. Certains ont grandi dans une ferme ou ont travaillé dans la ferme d'un membre de leur famille pendant de nombreuses années, ce qui leur a permis d'acquérir une expérience agricole directe. Pour d'autres, les visites à l'exploitation familiale ont éveillé leur intér…
Chaparro Africano, A.; Calle Collado, Á.	2017	Peasant economy sustainability in peasant markets, Colombia	Query	BD	PD	Colombia	agronomy	Mixed Study	n=10 family farms	assess the social, economic, and environmental sustainability of 10 peasant farming production systems linked to Peasant Markets by means of economic, monetary and energy balances, and social analysis.	Peripheral	Farmers' markets	All	Très majoritairement des SP qui reposent sur du travail familial (seuls 10% des coûts de production étaient associés à la rémunération d'un travail sous contrat). Avantage du travail familial : pas besoin de liquidités pour le rémunérer et de toute façon, peu de travailleurs externes (souvent peu expérimentés). Avantage : coût de la main d'oeuvre familial flexible, permet de faire face aux contin…	Exploitations paysannes avec des systèmes assez agroécologiques, propriétaires de leurs terres... Plus de 4000 paysans dans près de 90 municipalités impliqués dans les marchés paysans en 2011, le tout depuis 2004 à sa création : un phénomène qui a de l'ampleur ! Vente dans les marchés paysans représente en moyenne 50% du revenu des SP étudiés mais ces chiffres varient de 0 à 93% entre les 10 fami…	0	Décomposition des sources de revenus des ménages : Vente dans les marchés paysans représente en moyenne 50% du revenu des SP étudiés mais ces chiffres varient de 0 à 93% entre les 10 familles. Parmi les produits vendus, produits animaux moins vendus sur les marchés (31% en moyenne du revenu de ces produits généré sur des marchés, de 0 à 73% --> pas évident de stocker, de transporter ces produits …		des difficultés accrues pour la commercialisation de produits animaux car transports frigo, logistique…	0	0	Travail familial = un moyen d'éduquer les enfants, de se rtansmettre les connaissances, d'expérimenter et de développer des nouvelles pratiques. Aussi un modèle qui garantie une bonne balance entre travail physique et travail réflexif. Transmission familiale des techniques de transfo à l'origine de caractéristiques organoleptiques normalisées à l'échelle de la fmaille - --- Aussi pas le même lien…	Traduit avec www.DeepL.com/Translator (version gratuite)
Dupré, L.; Lamine, C.; Navarrete, M.	2017	Short Food Supply Chains, Long Working Days: Active Work and the Construction of Professional Satisfaction in French Diversified Organic Market Gardening	Query	BD	PD	France	ethnology	Qualitative Study	n=17 farms	"This article analyses professional satisfaction of farm managers of organic diversified market garden farms selling through short food supply chains,"	Central	Direct marketing	Vegetables	farm manager	Au départ une enquête approfondie auprès de 31 exploitations représentatives de la diversité du maraîchage bio régional (taille, prodution, pratiques de commercialisation). Puis zoom ici sur 17 exploitations, celles les plus diversifiées (de 10 à 60 cultures différentes). 1ère sous-catégorie (12/17) <3ha 50% que en légumes, 50% associé à vignes, fruits ou plus rarement céréales. Conversion en bio…	0	0	Organisation de la production : sont contraints par le foncier - mettent en œuvre des cultures "obligatoires" (réponses aux différents canaux de vente, légumes de saison pour conso quotidienne, essentiel pour les AMAP ou les marchés. Forment un enesmblent diversité d'espèce et de variétés recherchées --> là d'où vient la forte charge de travail car spécificités en termes de savoirs faires, calend…		soutien social semble être nécessaire pour atteindre un bon niveau de satisfaction au travail	cf orga du travail et work satisfaction	Notion de "travail actif" - (nivx d'exigences élevés mais marges de manoeuvre importante). Si autonomie, diversité et complexité, alors satisfaction pro peut être atteinte. si le maraîchage biologique diversifié est un environnement de travail agricole exigeant (rotations de culture, rythme de travail intensifs, haut niveau de connaissance), il peut paradoxalement engendrer une grande satisfactio…	Dans les apprentissages à réaliser, difficile de savoir ce qui vient du bio ou du non bio. Mais il faut avoir capacités cognitives certaines pour combiner, mémoriser opération, faire des diagnostics, observer, anticiper, être réactif, expérimenter + accumuler des connaissances. Beaucoup de connaissances définies comme tacites, implicites, locales --> difficile à acquérir et transmettre. Formation…
Leiper, C.; Clarke-Sather, A.	2017	Co-creating an alternative: the moral economy of participating in farmers’ markets	Query	BD	PD	US	geography	Qualitative Study	n=5 farmers' markets ; n= 17 farmers ; n=377 consumers	This study offers both a unique contribution to our understanding of producer motivations and an analysis of FM consumers and producers as a collective within the framework of moral economy.	Central	Farmers' markets	Unspecified	Majorité de femmes blanches (en comparaison avec population du delaware en générale) -- les FM et autres APN constituent un intérêt et un espace principalement "blancs", s'adressant à des consommateurs blancs et créant souvent, directement ou indirectement, une atmosphère d'exclusivité (Slocum 2007, Guthman 2008, Smithers et Joseph 2010).	Delaware : une des régions les plus concentrées en ventes de marketing direct aux États-Unis, les FM étant la forme la plus ancienne et la plus courante de marketing direct. Le Delaware reflète la croissance annuelle spectaculaire de la participation au FM observée au niveau national	0	(A noter que pour ces producteurs FM au coeur de leur stratégie de survie économique, reposant sur volet social (communication via interconnaissance) + cocréation d'une économie morale du localisme) Avis : Difficile d'être un petit producteur dans le cadre de reglementations croissantes sur agriculture à petite échelle et perte de profit liée aux intermédiaires mobilisés pour aider petits product…	(A noter que pour ces producteurs FM au coeur de leur stratégie de survie économique, reposant sur volet social (communication via interconnaissance) + cocréation d'une économie morale du localisme)	0	(A noter que pour ces producteurs FM au coeur de leur stratégie de survie économique, reposant sur volet social (communication via interconnaissance) + cocréation d'une économie morale du localisme) Avis : Difficile d'être un petit producteur dans le cadre de reglementations croissantes sur agriculture à petite échelle et perte de profit liée aux intermédiaires mobilisés pour aider petits product…	0	Motivations des producteurs vis à vis farmers' markets : à la fois économique et social. ECONOMIQUE : constat majoritaire que FM= bon endroit pour vendre les produits ; qq personnes s'ppuient sur leur xp antérieure car ont gagné de l'argent avant grace aux FM, qq1 habitent à côté, un en profite pour vendre à des prix plus élevés, un profite de l'éliminatino des intermédiaires. SOCIAL : FM comme b…	0
Lutz, J.; Smetschka, B.; Grima, N.	2017	Farmer cooperation as a means for creating local food systems-Potentials and challenges	Query	BD	PD	Austria	sociology	Qualitative Study	n=6 farms	This paper sheds light on farmer cooperation in relation to the establishment of local food supply systems, and illustrates the specific forms of cooperation engaged in.	Central	All	Unspecified	0	ECHANTILLONNAGE 6 exploitations autrichiennes, non représentative de ce qui se fait en moyenne en Autriche dans les fermes familiales. Sélectionnées car en LFS et impliquées dans des processus collaboratifs avec divers acteurs. Représentatives des EA habituellement inclues dans ces dispositifs. Région d'étude avec diversité de paysages, représentatifs de ce qu'on observe dans l'Est de l'Autriche.…	0	Pour vivre pas pour le profit. les infrastructures locales de production, de transformation et de distribution deviennent plus abordables lorsque les agriculteurs collaborent entre eux et avec les consommateurs et les institutions.	Ex d'un agriculteur a décidé de produire des denrées alimentaires avec un groupe de consommateurs, sans que cet arrangement ne soit formalisé par une association ou une coopérative. Dans ce cas, les personnes impliquées ont agi comme une communauté dans laquelle chaque membre a accepté de suivre certaines règles axées sur l'activité. Chaque membre participait à la production et à la récolte, et l…		BILAN : le partage et le développement collectif du savoir-faire contribuent à optimiser les systèmes locaux d'agriculture et d'approvisionnement alimentaire. les agriculteurs manquent souvent de connaissances et de temps pour établir de nouvelles collaborations et pour réorganiser la main-d'œuvre, la logistique et les processus de communication. Ils bénéficieraient de l'existence de systèmes coo…	Pour réduire la charge de travail et le stress, éléments majeurs à faire bouger selon les agri = emploi/appel à des salariés/bénévole (poids 1/3), coopération avec d'autres institution et amélioration de la logistique (1/6 et 1/6) Idem pour se dégager du temps perso.	VISION DES AGRI QUANT A UN MODELE AGRICOLE IDEAL - Le plus important selon agri est d'avoir une vie de famille agréable et de s'investir dans une agriulture saine (chacun représente 1/5 du classement pondéré des critères selon si pèse ou pas). Puis utilisation réfléchie des ressources et coopération avec les acteurs (1/10 pour chaque) Autres critères jugés moins importants -- modèle agricole idéa…	0
Balázs, B.; Pataki, G. ; Lazányi, O.	2016	Prospects for the future: community supported agriculture in hungary	Citation chasing	BD	PD	Hungary	sociology	Qualitative Study	n=5 farmers ; 13 consumers-members ; 3 policymakers and experts	explore CSA development pathways in a Central European context and reflect upon the underlying mechanisms and processes.	Central	CSA	Vegetables	1		0	L'élément innovant du modèle CSA permet aux agriculteurs de réduire leurs coûts de vente (livraison, commercialisation et emballage) et, grâce à l'adhésion, de mieux planifier leur production et de prévoir leurs revenus. parviennent à éviter complètement les insécurités de l'agriculture conventionnelle à petite échelle : la dépendance et l'anonymat vis-à-vis d'un seul marché et la pression sur le…	Le travail est manuel et implique des pics : recrutement de salariés temporaires --> a gestion des incertitudes saisonnières et météorologiques dans la planification de la production est la principale exigence d'une agriculture économiquement viable. la plantation et la culture ne sont généralement pas mécaniques : 90 % du travail est effectué manuellement de mars à novembre. La gestion des mauva…		0	0	Satisfaction de créer des boxes et de faire communauté La sélection de l'assortiment dans les boîtes est considérée comme une tâche créative et les agriculteurs sont fiers et heureux de s'en charger. La livraison hebdomadaire des boîtes est le principal moyen de développer une relation solide entre les producteurs et les consommateurs. L'argent n'intervenant qu'une fois par mois, les interactions…	0
Biewener, Carole	2016	Paid Work, Unpaid Work, and Economic Viability in Alternative Food Initiatives: Reflections from Three Boston Urban Agriculture Endeavors	Citation chasing	PD	PD	US	political sciences	Qualitative Study	n=3 initiatives	" addresses issues related to paid work, unpaid work, and economic viability in alternative food initiatives (AFIs) by comparing three urban agriculture entities in Boston, Massachusetts, U.S"	Central	All	Vegetables	0	toutes impliquées dans l'agriculture urbaine, mais pratiques économiques alternatives différentes. - Plusieurs structures économiques : Ferme 1) une entreprise à but lucratif : plus grande entreprise commerciale d'agriculture urbaine de Boston. Elle occupe un espace de 14 000 pieds carrés (1 300 m2) sur le toit du Boston Design Center (BDC), 2013, but de fournir des produits frais et sains aux re…	"D'abord, vous vous portez volontaire pour prouver votre dévouement. Ensuite, on reçoit une allocation, ce qui revient à travailler pour moins que le salaire minimum. Enfin, vous pouvez obtenir un emploi mal rémunéré qui vous permet à peine de joindre les deux bouts". ---> aller voir "labour market" - dans quelle mesure l'éthique du mouvement alimentaire en matière de don, de dévouement, d'engage…	la viabilité économique des trois IAA dépend d'une quantité importante de travail non rémunéré - Ferme 1, 2, 3) cf orga du travail - Seule des 3 IAA à fournir des emplois de qualité ne dépend en fait pas des ventes alimentaires pour maintenir sa viabilité économique. S'appuie sur pleins de transferts dont des dons sous formes de travail non bénévoles. Travail non rémunéré d'autant plus essentiel …	Ferme 1) dépend fortement de la main d'oeuvre non rémunérée dans son modèle. Au cours des trois premières saisons de culture, la ferme a fonctionné uniquement grâce au travail des bénévoles - résultant du modèle éco choisi par les créateurs. Espoir d'un soutien via entreprises. Eux occupant emplois ext rémunérés pendant ce temps. ; encore aujourd'hui un ou deux stagiaires non rémunérés par saison…	0	0	0	cf farm structure	Ferme 2 associée à 2 ONG pour former des agri.
Galt R.E. ; Bradley K.A. ; Christensen L.; Van Soelen Kim J. ; Lobo R.	2016	Eroding the community in Community supported agriculture : competition's effects in alternative food networks in California	Citation chasing	PD	PD	US	sociology	Mixed Study	n=111 CSA	we empirically examine the effects of competition within alternative food networks.	Central	CSA	All	0	0	la concurrence perçue est en corrélation négative avec la rentabilité des exploitations de l'ASC, la satisfaction des agriculteurs sur un certain nombre de fronts, divers indicateurs de l'ancrage social de l'ASC et deux stratégies communautaires de sécurité alimentaire. a concurrence est un phénomène réel, bien que différentiel, auquel sont confrontés de nombreux agriculteurs de l'ASC en Californ…	Quarante pour cent des agriculteurs (36 sur 90) ont indiqué que des pressions concurrentielles empêchaient leur ASC d'être aussi rentable qu'ils le souhaiteraient, tandis que 31 % (28 agriculteurs) ont indiqué que leur ASC n'était pas aussi rentable qu'ils le souhaiteraient pour une autre raison, et que 29 % (26 agriculteurs) étaient satisfaits de leur rentabilité. --> de nombreux exploitants per…	0	75 % des agriculteurs de l'ASC (78 sur 103) ont indiqué qu'ils poursuivaient une sorte de stratégie de sécurité alimentaire communautaire. Cela correspond à d'autres évaluations selon lesquelles les gestionnaires d'ASC s'intéressent à l'accessibilité financière de leurs produits (Guthman 2008). Sur ces 78 exploitations, 47 font des dons à une banque alimentaire ou à une organisation similaire, 39…	0	0	Les agriculteurs ont donné une moins bonne note (une moyenne d'environ 3,0) à leur capacité financière à faire face aux coûts d'exploitation annuels, au niveau de stress et à la qualité de vie des agriculteurs, et à la rémunération des autres travailleurs. Les agriculteurs ont évalué un peu plus négativement leur capacité financière à construire et à entretenir l'infrastructure physique de l'expl…	0
Hvitsand, C.	2016	community supported agriculture (csa) as a transformational act—distinct values and multiple motivations among farmers and consumers	Citation chasing	PD	PD	Norway	economics	Qualitative Study	n=5 CSA	Why do people engage in CSA? How can CSA be a transformational act for producers and consumers toward food system changes?	Peripheral	CSA	Unspecified				// moins gourmand en capital et plus prévisible, car les paiements sont effectués à l'avance. le revenu n'est pas soumis aux fluctuations des rendements, es agriculteurs des ASC dirigées par les producteurs rencontrent des obstacles internes pour réclamer un prix des parts suffisamment élevé et pour partager réellement les risques liés à la fluctuation des rendements avec les membres --> l'une de…	Les agriculteurs et les cultivateurs de notre étude étaient des producteurs biologiques ou biodynamiques avant de s'engager dans l'ASC, mais ils ont maintenant augmenté la diversité des méthodes de production et la sélection des plantes (environ 30 variétés différentes dans chaque ferme).	Bulletins d'info pour les membres sur conseils d'utilisation des produits, réunions, arrangements, évolution du travail sur la ferme			arguments politiques liés à la manière dont les aliments sont produits et au fonctionnement du système alimentaire actuel, ainsi que pour leur propre situation économique, professionnelle et sociale. Le fil conducteur est l'opposition à l'agriculture industrialisée, aux pesticides et aux engrais chimiques, aux monocultures et à la quantité de déchets alimentaires créés dans le but de répondre aux…
MacAuley, Lorien; Niewolny, Kimberly L.	2016	Situating On-farm Apprenticeships within the Alternative Agrifood Movement: Labor and Social Justice Implications	Citation chasing	PD	PD	US	education sciences	Mixed Study	n=45 farms for quantitative study ; n=12 farmers and apprentices for qualitative study	"what kinds of on-farm apprenticeships are available, to whom, and in what ways? Also, what are important educational practices, structures, and/or institutions that support on-farm apprenticeship learning?	Peripheral	Several	All	Qui sont les apprentis ? deux sexes, 24 ans en moyennes, souvent blanc, niv d'étude élevé, souvent pas issus du milieu agricole, sans terres en héritage. souvent peu d'xp avant de se lancer dans apprentissage. nécessité d'épargner ou d'obtenir un autre soutien financier afin de terminer un apprentissage. Ceux moins favorisés financièrement sont exclus (voiture souvent nécessaire, peu ou pas de ré…	Parmi les exploitations ayant recours à des apprentis, surtout des petites exploitations diversifiées en terme de production et de commercialisation. (maj <20ha ventes annuelles médianes 60 000 $) OTEX : gamme variée de produits, 74 % cultivent des légumes, 51 % de la volaille et des œufs, et 49 % des fruits. Très peu d'entre eux cultivent du soja, du maïs ou du blé. 2,9 points de vente différent…	les agriculteurs interrogés considèrent les apprentis comme une source de main-d'œuvre agricole bon marché. // Apprentissage et son déroulement : 20 sem en moyenne, très variable. Souvent 2-3 apprentis sur la ferme en même temps. 4/5 agri ont fourni un logement près de la ferme ou chez eux. Souvent payés moins que le salaire minimum, allocation considérée comme faible.	les agriculteurs interrogés considèrent les apprentis comme une source de main-d'œuvre agricole bon marché. s'il n'y avait pas d'apprentis, certaines fermes ne pourrait pas exister.	les agriculteurs interrogés considèrent les apprentis comme une source de main-d'œuvre agricole bon marché. ; les agriculteurs interrogés ont accueilli des apprentis dans de petites exploitations diversifiées, tant au niveau de la production que de la commercialisation ; s'il n'y avait pas d'apprentis, certaines fermes ne pourrait pas exister.	0	0	0	Motivations pour se former de la sorte : De nombreux apprentis ont également expliqué leur entrée dans l'agriculture par un engagement critique envers le système alimentaire dans le cadre d'un enseignement formel, tel qu'un collège ou une université ; Aussi perçu comme voie de formation du mouvement alternatif agriculture et alimentation durable. // Motivation pour recruter des apprentis : main d…	Qui sont les apprentis ? deux sexes, 24 ans en moyennes, souvent blanc, niv d'étude élevé, souvent pas issus du milieu agricole, sans terres en héritage. souvent peu d'xp avant de se lancer dans apprentissage. nécessité d'épargner ou d'obtenir un autre soutien financier afin de terminer un apprentissage. Ceux moins favorisés financièrement sont exclus (voiture souvent nécessaire, peu ou pas de ré…
Mincyte, D.; Dobernig, K.	2016	Urban farming in the North American metropolis: Rethinking work and distance in alternative food networks	Query	BD	PD	US	sociology	Qualitative Study	n=40 urban farmers and volunteers	This article examines the role of manual work in bridging the distance between production and consumption in alternative agro-food economies, particularly in urban farming.	Central	All	Unspecified	volontaires surtout blanc, femmes, de 25-35 ans ayant fait des études universitaires - grandes majorité d'agricultrices, souvent très dîplomées, génération 90	FERME 1 - commerciale + structure éducative à but non lucratif (visites de jeunes, ateliers...) Vente aux restau, aux marchés de producteurs, aux CSA, service de conseil aux clients via évènements éducatifs et culturels. FERME 2 - But de fédérer jkeunes et adultes d'un quartier pauvre et ethniquement diversifié via soutien à jardinniers locaux impliqués dans 12 jardins communautaires (stages pour…	0	0	Répartition des tâches : Membres du personnels : administratif, récolte de fonds, enseignements et animation, travaux physiques pénibles urgents. Autres travailleurs : étudiants et élèves suivent des enseignements et des programmes préétablis, volontaires court termes supervisés par membres du personnels, volontaires longs terme font 3-5h travail/jour de bénévolta sur tâches individualisés moins …	0	En s'implantant dans grands centres urbains, ici Manhattan, fermes urbaines contribuent à réduire distance géographique entre consommateurs et production. Contexte où marché de l'emploi peu porteur, peu d'avantages sociaux, géénration des millenials accablés par remboursements de leurs prêts universitaires disproportionnés.	0	Différents registres de motivations chez volontaires dans les fermes urbaines : activité pleine de sens avec aspect créatif et libérateur en lien avec la nature, la communauté et le soi, aussi une stratégie d'accumulation de capital social et culturel, permettantc de trouver un emploi alors qu'opportunités limitées et que manque de filets de sécurité. Aussi un caractère "branché" --> nous souteno…	Apprentissage et trouver du réseau via bénévolat
Mundler, P.; Laughrea, S.	2016	The contributions of short food supply chains to territorial development: A study of three Quebec territories	Query	BD	PD	Canada	economics	Mixed Study	n=61 farmers (quantitative study) ; n= 36 farmers (qualitative study)	This article aims to evaluate the contributions of SFSCs to territorial development in three contrasting Quebec territories.	Central	All	All	Beaucoup d'exploitants ont fait études universitaires (82%) contre 33% pour agriculteurs québécois. Femmes plus présents même si travaillent moins d'h par semaine que les hommes (34 contre 42h/sem). Beaucoup pas du milieu agricole, ont souvent démarré l'entreprise par leurs propres moyens. (SFSC permettent aux gens de commerncer lentement, avec un capital limité par opposition aux fermes conventi…	Echantillon représentant 1/3 des exploitations en SFSC des 3 territoires. 1/4 d'exploit en production de fruits, 30% en production de légumes, 10% en bovins, 5% en volailles, 7% en ovins caprins et 25% en autres (miel, érable, diversifié). Dans tout le Québec, spécialisation beauocup plus marqué en bovins (35% des EA) et en autre (52%). Fermes plus petites que la moyennes quebécoise mais aussi pl…	En moyenne 4 emplois à temps pleins par ferme contre deux et demi pour la moyenne québecoise, soit 0,75 ETP/ha contre 0,19 pour les expliotations en conventionnel. Mais contrib à la production agricole globale du territoire reste faible : 2,16% des recettes agricoles brutes totales et 2,96% des dépenses alimentaires des ménages 81% des producteurs de notre échantillon considèrent que les SFSC con…	Indicateur de marge bénéficiaire d'exploitation moyenne ie part de production utilisable pour rémunérer le travail et le capital de la famille. En moyenne ici inférieur à l'ensemble des agriculteurs québécois mais de très grandes variations entre elles --> Indicateur plus fort qu'autres exploitations seulement pour les cultures maraîchères. Indicateurs plus forts aussi pour les petites fermes (re…	Femmes souvent plus impliquées dans des tâches liées à administration, transformation. Mais pas distribution dans ce cas ci contrairement ce à quoi on aurait pu s'attendre. 81% des producteurs de notre échantillon considèrent que les SFSC contribuent davantage à la revitalisation des zones rurales que les systèmes de commercialisation conventionnels.	0	Mais contrib à la production agricole globale du territoire reste faible : 2,16% des recettes agricoles brutes totales et 2,96% des dépenses alimentaires des ménages - création d'emplois voir labour market. Création de routes et labels locaux par les acteurs du territoire pour capitaliser sur prod locale --> agrotourisme - 3 territoires où initiztives prises pour améliorer l'accès de la populatio…	0	3 catégories d'éval homo faber, homo sociologicus et homo économicus. 27 items présentés au producteurs notés de 1 à 5. Majoritairement satisfaits de leur travail et de la reconnaissance associée à la vente en SFSC. seulement 18% des producteurs ont perception défavorable. Résultats plus contrastés pour catégorie épanouissement au travail : frote charge de travail et gestion. Très positifs quant …	0
Weiler, A.M.; Otero, G.; Wittman, H.	2016	Rock Stars and Bad Apples: Moral Economies of Alternative Food Networks and Precarious Farm Work Regimes	Query	BD	PD	Canada	sociology	Qualitative Study	n=25 farmers with diverse status	how alternative food networks in British Columbia, Canada have engaged with flexible and precarious work regimes for farmworkers, including both temporary migrant workers and un(der)paid agricultural interns.	Central	All	Vegetables ; Fruits	En colombie Britannique, des travailleurs agricoles racialisés, dans des conditions d'emploi très précaires, produisent une grande partie des cultures locales de la province, en particulier dans les sous-secteurs de la production de fruits, de légumes et de pépinières (Otero et Preibisch, 2010). En 2013, environ la moitié des 12 000 travailleurs agricoles et horticoles étaient des immigrants réce…	0	Type de contrats/Relations sociales de productions - Migrants : contrats de 8 mois renouvelables, pas de reconnaissance de l'expérience acquise, évaluation de fin de saison par l'employeur qui conditionne capac à revenir, pas de possibilité de vivre au Canada sans contrat, parfois logés sur place, employeurs peuvent limiter leurs déplacements et visites, ne peuvent choisir leurs employeurs - au m…	0	COMMENT ça se passe ? Type de contrats/Relations sociales de productions - Migrants : contrats de 8 mois renouvelables, pas de reconnaissance de l'expérience acquise, évaluation de fin de saison par l'employeur qui conditionne capac à revenir, pas de possibilité de vivre au Canada sans contrat, parfois logés sur place, employeurs peuvent limiter leurs déplacements et visites, ne peuvent choisir l…	0	CONTEXTE POLITIQUE Au Canada, contexte politique ancien favorisant l'emploi de main d'oeuvre étrangère via SAWP ie programme de travail temporaire basé sur accords binationaux entre pays pour faire venir jusqu'à 8 mois/an travailleurs notamment du Mexique et des Caraïbes. Pas les mêmes droits que travailleurs classiques (pas de paiement h sup, pas de limite d'h de travail, pas de périodes de repo…	Cadre de travail des migrants et stagiaires perçu comparé à celui des agriculteurs eux même, avec bas niveau de salaire, obligés de réaliser des sacrifices... Mauvaises conditions de travail perçues comme pb anormaux, peu fréquents --> emploi agricole intimement lié à précarité, que ce soit pour des gens en marge en lien avec leur citoyenneté ou pour des gens "initiés" comme les stagiaires - Aujo…	Motivation pour les stages : formation agricole, notamment pour pratiques AFN	Apprentissage des stagiaires, stages comme formations
Aubry, C.; Kebir, L.	2013	Shortening food supply chains: A means for maintaining agriculture close to urban areas? The case of the French metropolitan area of Paris	Query	PD	PD	France	agronomy	Qualitative Study	n= 62 farms ; n=90 consumers ; n=110 self-picking farm customers	analyse the great variety of SSFCs, the latter to understand the main constraints and opportunities of their development.	Peripheral	All	Vegetables ; Fruits ; Animal products	0		Sur les 26 fermes interrogées sur le zone en SFSC, 170 emplois permanents crées et 200 jobs saisonniers (VS comparaison ayec ile de France ou 1 employé temps plein par ferme céréalière pour 150-180 ha)	0		faiblesse de l'organisation collective des producteurs dans la SSFC	Des différences locales de stratégies (combinaisons de SFSC et motivations)--> rôle de l'histoire et de la géographie dans la mise en place et l'intensité des SFSC :Plaine de Versailles :ont tendance à combiner différents types de ciruits de commercialisation plutôt que de se spécialiser sur un seul. Certains combinent circuits longs et circuits courts car des complémentarité (gamme de produits, …	0	Traduit avec www.DeepL.com/Translator (version gratuite)	0
Galt, RE	2013	The Moral Economy Is a Double-edged Sword: Explaining Farmers' Earnings and Self-exploitation in Community-Supported Agriculture	Query	PD	PD	US	sociology	Mixed Study	n=54 CSA	develop a political economic understanding of community-supported agriculture (CSA)	Central	CSA	Vegetables ; Animal products	0	Un gros tableau avec les caractéristiques générales des CSA considérés. Plusieurts types de CSA (box (71%), cooperative box model (15%)..) ; 45% de fermes en bio, 88% de maraîchages , 48% d'élevage // 38% ont des employés permanents, 42% des conjoints de chefs d'EA ont un emploi extérieur, souvent 2 personnes en moyenne ; 79% avec un bac ou sup, 40% de femmes sur les EA. Surtout des fermes avec b…	CSA pérenisent des emplois à l'année (cf aussi Dupré et al.)	BILAN : 1) Age des agriculteurs, nb d'employés et type de CSA influencent fortement les revenus des agri. 2) Economie morale à double tranchant : permet la capture de rentes économiques mais entraînent souvent de l'autoexploitation en raison du fort sentiment d'obligation des agriculteurs envers leurs membres. 3) Motivation des agriculteurs diverses, mais souvent, gagner un revenu n'est pas une p…	qq éléments sur comment les exploitants s'organisent pour répondre aux demandes des consommateurs	0	0	0	Majorité des agriculteurs en CSA ne cherchent pas à maximiser leurs profits, ont d'autres sources de motivations. ne étude portant sur les raisons pour lesquelles les agriculteurs ont quitté l'ASC a montré que 34,4 % d'entre eux sont partis en raison d'un "revenu insuffisant" et 12,5 % en raison d'un épuisement professionnel (Lass et al. 2003, 2) - c'est-à-dire qu'ils ont travaillé trop dur sans …	0
Conner D.; King B R ; Kolodinsky J ; Roche E ; Koliba C; Trubek AB	2012	you can know your school and feed it too: vermont farmers’ motivations and distribution practices in direct sales to school food services	Citation chasing	PD	PD	US	economics	Quantitative Study	n=67 farms	What are the motivations of farmers to participate in Farm To School ? To what extent do farmers’ dispositions fit into ‘‘socially’’ and ‘‘market’’ motivated typologies? To what extent do farmers’ motivations explain the types of distribution practices they are willing to adopt in order to meet the needs of school buyers? What are the implications for technical assistance?	Central	Direct sales to school food services	Unspecified	0	0	0	En outre, de nombreux agriculteurs de Solawi considèrent leur nourriture comme un bien commun (c'est-à-dire un bien partagé, et non une marchandise avec un prix de marché), la produisent sans profits d'exploitation et demandent simplement à leurs membres de couvrir leurs coûts, y compris un salaire de subsistance pour l'agriculteur. Les contributions des membres sont souvent rendues transparentes…	0	les agriculteurs du groupe motivé par le marché (groupe 3) sont les plus souples dans leur volonté d'engager des coûts pour obtenir des revenus des FTS : un pourcentage important de ces agriculteurs est prêt à accepter des commandes et des livraisons fréquentes (79 et 92 % respectivement) et la moitié (50 %) est prête à conclure des contrats, ce qui est beaucoup plus élevé que dans les autres gro…	0	0	1) Trois catégories de groupes de motivations vis-à-vis des FTS - 1) celui socialement motivé : font des dons ++, investis dans visistes de fermes ou intervention dans les classes ; ceux qui souhaitent que vente qugmentent ; peu d'arguments relatifs aux marché - svt une part en produits vendus via FTS faible ; 2) faibles valeurs des variables de motivation commerciale et sociale. ont vendu en moy…	0
Jarosz, Lucy	2011	Nourishing women: toward a feminist political ecology of community supported agriculture in the United States	Citation chasing	PD	PD	US	geography	Qualitative Study	n=24 farmers	examines the motivations of women farmers actively involved in community supported agriculture	Central	CSA	Unspecified	Lesagricultrices actives dans les CSA bénéficient d'un bon niveau d'éducation et d'une bonne formation professionnelle, y compris d'un emploi dans le secteur public et privé. deviennent agricultrices grâce à l'expérience du travail et de l'apprentissage à la ferme, puis achètent ou louent de petites parcelles de terres agricoles disponibles. Les femmes blanches prédominent dans cette forme d'agri…	Contexte : CSA concentrés dans zone urbanisée côté ouest, surtout autour de Seattle et Puget Sound- Politique libérale, population riche, très instruite, prolifération de marchés de producteurs et de CSA. Forte demande pour fruits et légumes locaux. Climat tempéré permettant cutlture des aliments toute l'année. Actions de soutien état, comtés, villes : fournissent des espaces pour les marchés, ca…	0	vivent modestement, et certaines ont eu du mal à joindre les deux bouts certaines années et avec certaines cultures. Qualifiées par leurs collègues d'"agricultrices amatrices" en raison de leur petite taille et du fait qu'elles ne dépendent pas toutes d'un revenu agricole pour leur subsistance. Viabilité de la ferme et réalisation de ce projet politique et de mode de vie aussi possible car stagia…	Viabilité de la ferme et réalisation de ce projet politique et de mode de vie aussi possible car stagiaires viennent mettre la main à la patte. D'autant plus important quand les mères ont de juenes enfants. Rôle des stagiaires décrit comme très importants	0	Actions de soutien état, comtés, villes : fournissent des espaces pour les marchés, campagnes de sensibilisation du public aux produits frais. ONG de même impliquées dans promotion accès produits frais et locaux, jardinage urbain, agric périurbaine, CSA. - Zone où formes périurbaines d'agric abondent en tension avec process d'urbanisation et de gentrification (Langston 2002 ; Jarosz 2008)	0	Motivations des agricultrices pas basées sur des considérations de subsistance mais sur le soutien à un mode de vie particulier. Motivations liées à biographie et choix individuels sous l'influence des classes sociales, âge, situation matrimoniale, niveau d'éducation et contexte urbain. Motivations : nourrir les autres mis en avant, relève d'une éthique du soin ; avoir de bonnes relations sociale…	0
Pilgeram, Ryanne	2011	“The Only Thing That Isn't Sustainable . . . Is the Farmer”: Social Sustainability and the Politics of Class among Pacific Northwest Farmers Engaged in Sustainable Farming	Citation chasing	PD	PD	US	sociology	Qualitative Study	n=8 farms ; participant observations	"how the education and class position of farmers engaged in sustainable agriculture in the Northwest are tied to the practice of growing and selling their products. (...) how sustainable farming in this community carves out an alternative to conventional agriculture while still functioning within (and at times actively reproducing) existing systems of class privilege and class inequality."	Central	Several	All	Catégorisation : les agriculteurs étudiés bénéficiaient de privilèges éducatifs et de revenus extra-agricoles souvent lucratifs // Echantillon avec diversité de profil, d'âge d'installation, de parcours, d'OTEX, à la tête d'EA tantôt petites, tantôt connues 6/8 gérées par couple, 2/8 par personne seule. // bon niveau d'éducation pour tous 6/8 iplomés, 2/8 ayant cependant été à la fac // La plupar…	les grandes exploitations aient tendance à employer des stagiaires. Les petites exploitations n'ont peut-être pas la place d'accueillir des stagiaires, n'ont peut-être pas assez de main-d'œuvre pour eux ou n'ont tout simplement pas le temps de s'engager à trouver des opportunités de stage fiables.	0	participent également à un système de classes qui restreint l'accès à l'agriculture durable en tant que profession tout en exploitant le travail de l'agriculteur afin de réguler les prix // les agriculteurs étudiés bénéficiaient de privilèges éducatifs et de revenus extra-agricoles souvent lucratifs // xprimaient le désir de rendre leurs produits plus accessibles et abordables alors même qu'ils c…	Précision prix : comment faire pour avoir des prix abordables ? : Pris par la nécessité de gagner suffisamment d'argent pour faire vivre leur EA. Mal à l'aise cependant avec l'idée de vendre trop cher. --> qq part, subevntionnent leurs produits alimentaires soit en travaillant à l'extérieur, soit en ne rémunérant pas une partie de leur travail Trouvent aussi d'autres systèmes pour se rendre abord…	0	0	les agriculteurs semblaient considérer l'agriculture comme un privilège. Ils avaient clairement conscience de la quantité de travail qu'impliquait l'agriculture, mais ils exprimaient tous un réel amour du travail qu'ils accomplissaient. Ils ont également souligné que le travail pouvait être épuisant et difficile, // exprimaient le désir de rendre leurs produits plus accessibles et abordables alor…	xprimaient le désir de rendre leurs produits plus accessibles et abordables alors même qu'ils commercialisaient leurs aliments auprès des consommateurs de la classe moyenne supérieure, et ils utilisaient leur propre idéalisme pour justifier l'exploitation de leur propre travail difficile à la ferme. // es agriculteurs semblaient considérer l'agriculture comme un privilège. Ils avaient clairement …	participent également à un système de classes qui restreint l'accès à l'agriculture durable en tant que profession tout en exploitant le travail de l'agriculteur afin de réguler les prix // les agriculteurs étudiés bénéficiaient de privilèges éducatifs et de revenus extra-agricoles souvent lucratifs --- // Stage comme apprentissage : permet d'acquérir une expérience pratique, mais il n'en reste p…
Uematsu, Hiroki; Mishra, Ashok K.	2011	Use of Direct Marketing Strategies by Farmers and Their Impact on Farm Business Income	Citation chasing	PD	PD	US	economics	Quantitative Study	n=4629 farms	"identify factors affecting the total number of direct marketing strategies adopted by farmers. (...) assess the impact of the intensity of adoption of direct marketing strategies on gross cash farm income"	Central	All	All	Pour adoption de stratégies SFSC : nb d'années d'études positif et significatif ; Expérience agricole a effet négatif sur intensité de l'adoption de SFSC ; les exploitants et les conjoints qui considèrent l'agriculture comme leur profession principale sont susceptibles d'adopter davantage de stratégies de marketing direct. (nécessaire d'avoir de pleins de compétences) / coefficient positif et sig…	92% de l'échantillon ne fait pas de vente direct (représentatif de ce qui se passe à l'échelle américaine) - 5% utilisent un seul type de VD, 2% deux, 1% 3, et le reste au dela de 3. Points de vente les plus fréquentés parmi les EA faisant de la vente directe : 25% passant par magasins de bord de route ; 17% par magasins à la ferme ; 19% marchés de producters ; 9% par "regional distributors" ; 4 …	g	l'intensité de l'adoption de stratégies de ventes directes n'a pas d'impact significatif sur le revenu agricole brut - peut-être effet de l'échantillon OU peut-être que multiplication des formes de vente plus liées à stratégie de sécurisation que stratégie de maximisation du profit - + pb des compétences et de la main d'oeuvre à réunir. //et que la participation aux marchés agricoles est négative…	0	0	Paramètres de structures susceptibles de jouer sur capacité à adopter ou non modes de vente en SFSC : es paiements directs reçus ($) par l'exploitation, le fait que l'exploitation ait reçu des paiements au titre du Conservation Reserve Program, des variables fictives relatives au type d'exploitation (exploitations de cultures à haute valeur ajoutée et autres exploitations de grandes cultures), la…	0	0	0
Hardesty, Shermain D.; Leff, Penny	2009	Determining marketing costs and returns in alternative marketing channels	Citation chasing	PD	PD	US	economics	Quantitative Study	n=3 initiatives	"compared their marketing costs and profitability in alternative marketing channels."	Central	Several	Vegetables ; Fruits	0	3 EA toutes certifiées en Bio, toutes détenues par des agri en bio depuis au moins 12 ans en californie du nord, toutes très diversifiées (fruits et légumes), toutes commercialisant au moins via vente régulières toutes l'année sur marché de producteur OU CSA OU vente en gros à des revendeurs (y compris magasins, restau...). Taille très différentes. Petite et moyenne EA dépendent plus des CC que g…	0	les coûts de commercialisation variaient considérablement d'un circuit de commercialisation à l'autre et d'une exploitation à l'autre : coûts de commercialisation par dollar de revenu étaient les plus bas dans le circuit de vente en gros et les plus élevés dans le circuit des marchés de producteurs. coûts de main-d'œuvre importants liés à l'activité de vente et les frais de transport compensent l…	activités post-récolte liées aux SFSC : emballage et stockage, transport, vente et administration ; des estimations du personnel et des heures de travail nécessaires pour chaque activité de commercialisation dans chaque type de circuit de commercialisation (méthode analyse tech-éco classique) /// Emballage : pas. ¨Produits doivent répondre à des normes d'emballage et de qualité dans la vente en g…	0	0	0	0	0
Cox R ; Holloway L; Venn L; Dowler L ; Ricketts Hein J; Kneafsey M ; Tuomainen H	2008	common ground? motivations for participation in a community-supported agriculture scheme	Citation chasing	PD	PD	UK	geography	Qualitative Study	n=1 CSA	It explores the goals and motivations of produ_x0002_cers and consumers to reveal the diverse impulses behind CSA participation. It discusses ways in which people’s motivations to participate in this CSA and their feelings about, experiences of and modes of engagement with the food system more generally can change as a result of participation.	Peripheral	CSA	Vegetables						boîtes sont collectées par les abonnés à partir de trois points de ramassage plutôt que d'être livrées à domicile. abonnés sont encouragés à travailler ensemble pour collecter les boîtes des autres afin de réduire encore plus les kilomètres alimentaires. Recettes, flyers, site internet pour expliquer saisonalité des légumes et donner des idées /// EarthShare organise des activités sociales pour p…			mettre des produits biologiques à la disposition de la population locale sans augmenter les distances parcourues par les denrées alimentaires. Manque de sous au démarrage Puis les objectifs ont évolué et l'équipe est fermement attachée à l'idéal de l'ASC. // ésir de communiquer avec les gens et de les informer sur les aliments qui sont disponibles à tel ou tel moment.
Trauger, A.	2007	Un/re-constructing the agrarian dream: Going back-to-the-land with an organic marketing co-operative in south-central Pennsylvania, USA	Query	PD	PD	US	Geography	Qualitative Study	n=13 farms ; participant observations	"The discourse of agrarianism upholds the family farm as the idealised organisational unit for agricultural production, and it is seen as the medium and vehicle for facilitating the social, economic and ecological goals of the sustainable agriculture movement. (...) This paper investigates the development and articulation of this particular cultural economy in the labour strategies taken up by on…	Central	Cooperative	Vegetables	QUESTION : quelle catégorie de main d'oeuvre sur les fermes selon leur taille ? Quelles relations sociales de production ? On observe les 13 exploitations membres d'une coopérative formée de producteurs bio issus d'un mouvement de retour à la terre dans les années 70 - lecoût de production le plus élevé dans leur ferme = main d'œuvre. Si on veut vendre plus pour augmenter ses bénéfices, il faut e…	0	0	0	QUESTION : quelle catégorie de main d'oeuvre sur les fermes selon leur taille ? Quelles relations sociales de production ? On observe les 13 exploitations membres d'une coopérative formée de producteurs bio issus d'un mouvement de retour à la terre dans les années 70 - lecoût de production le plus élevé dans leur ferme = main d'œuvre. Si on veut vendre plus pour augmenter ses bénéfices, il faut e…	0	0	Travailleurs migrants mexicains dans la grosse exploitation de légumes n'ont aucun contrôle du lieu et du moment où ils doivent travailler. Font le boulot que les américains ne veulent pas faire, ce qui n'incite pas à une évolution des conditions de travail	Au cours de la crise Covid : préoccupations des agriculteurs pour leur santé mentale et par le comportement des acheteurs (non masqués), incertitudes (pertes de revenu ?, continuer à planter ?, autorisation ou interdiction de vendre ? etc.), dilemne moral (vendre ou bien protéger ses proches imunodéfiscients), charge de travail considérable que de nombreux producteurs ont dû assumer pour s'acquit…	0
Ross, N.J.	2006	How civic is it? Success stories in locally focused agriculture in Maine	Query	PD	PD	US	education sciences	Qualitative Study	n=31 farmers ; participant observations	"What contributes to the success of successful direct sales and local product SFSCs? How fully do these SFSCs achieve the objectives of civic agriculture? Are there ways for these SFSCs to prevent co-option by industrial agriculture?"	Peripheral	All	All	niveau d'éducation du groupe est très élevé, comparé à celui des autres résidents du Maine et des autres agriculteurs du Maine. // ingt-trois d'entre eux (74 %) sont des agriculteurs de première génération. e nombre d'années d'activité agricole varie de 2 à 45, avec une médiane de 17. La taille des exploitations varie de 2 à 1200 acres, avec une médiane de 60. Dix-neuf agriculteurs (61 %) emploie…	Circuits principalement utilisés : commerce de gros (55%), vente à la ferme (52%), marché à la ferme (45%) , Restaurants et autres instance de restaurations locales 39%, magasins de produits de santé et autres magasins spécialisés 29%, sénior farm share 23%, paniers 19%, farm tour/education 19%, CSA farm store 13% -- Cinq exploitations agricoles ne vendent qu'à un seul type de point de vente Ving…	0	0	0	0	qq suggestions pour supporter le succès de ces modèles SFSC au niveau territorial (voir article)	0	Chez 31 agriculteurs en VD et vente locale diversifiées, différents objectifs et en majorité : vivre de son acrtivité (97%), apprécier le style de vie choisi (45%), produire en respectant l'environnement (+ tableau pour la suite); Dans les succès ressentis par les agriculteurs, création de relations avec les clients cités comme une raison de succès par 84% des agri (connître ses clients, leurs de…	0
Ilbery B.; Maye D.	2005	alternative (shorter) food supply chains and specialist livestock products in the scottish–english borders	Citation chasing	PD	PD	UK	geography	Qualitative Study	n=21 "livestock businesses"	In this paper findings are presented from survey work conducted with producers of specialist livestock products in the Scottish ^ English borders. Using supply-chain diagrams, the paper highlights how specialist livestock businesses operate individual or customised supply chains.	Peripheral	All	Animal products	0	la plupart des liens en amont de l'élevage sont largement informels et verbaux. En outre, la traçabilité est un élément important en amont, en particulier pour les producteurs de viande. En effet, certains aspects de la qualité ou des normes alimentaires et de la législation environnementale limitent le développement des entreprises, en particulier en ce qui concerne les coûts de la réglementatio…	La viande est ensuite collectée et ramenée à l'unité de transformation de la ferme. C'est là que la viande (qui comprend également du porc biologique de race rare et du gibier) est transformée. es produits sont également envoyés à une fumerie locale pour y être transformés. Comme dans l'exemple de la volaille biologique [figure 2(d)], l'entreprise utilise une série de chaînes courtes différentes,…	Malgré leur succès, les FM sont considérés par certains comme coûteux et chronophages. Malgré leur succès, les FM sont considérés par certains comme coûteux et chronophages. D'autres les considèrent davantage comme un outil de marketing : « Les FM peuvent être coûteux, c'est plus une question de relations publiques. Les gens viennent pour goûter et demander où ils peuvent acheter le produit local…	Malgré leur succès, les FM sont considérés par certains comme coûteux et chronophages. D'autres les considèrent davantage comme un outil de marketing : « Les FM peuvent être coûteux, c'est plus une question de relations publiques. Les gens viennent pour goûter et demander où ils peuvent acheter le produit localement. On ne le fait pas toujours pour le profit, on le fait pour ouvrir de nouveaux ma…	0	0	0		0
Wells, Betty L.; Gradwell, Shelly	2001	Gender and resource management: Community supported agriculture as caring-practice	Citation chasing	PD	PD	US	Sociology	Qualitative Study	n=21 farmers	"approximately two-thirds of CSA growers in Iowa are women. How can we explain this empirical phenomenon in a state where men generally dominate agriculture? Are specific characteristics of women at work?"	Peripheral	CSA	Unspecified	Structurellement : Femmes à l'origine de plus de 65% des CSA en 1999, 1998, et 1997 dans l'Iowa (soit en temps que productrices principale ou en tant que coexploitantes). Que disent les gens sur les agricultrices en CSA : Représentation des femmes vis à vis de la nature différente de celles des hommes d'un point de vue historique sur ce territoire : conquête des terres pour les hommes, rapport de…	systèmes de production gérés par ces producteurs sont divers. La plupart sont des exploitations à petite échelle, à forte intensité de main-d'œuvre et à faible investissement en capital. Certains sont décrits comme des jardins, d'autres comme des exploitations agricoles. Même lorsqu'elles font partie d'une exploitation agricole plus importante, certaines ASC constituent une entreprise indépendant…	0	0	CSA et gestion de la main d'oeuvre : Les besoins en main-d'œuvre s'harmonisent bien avec ceux de certaines exploitations céréalières, puisque les besoins en main-d'œuvre de l'ASC sont les plus élevés au milieu de l'été, lorsque la main-d'œuvre céréalière est la moins nécessaire. L'ASC a permis de nouer des contacts et d'élargir les possibilités de diversification d'autres aspects conventionnels d…	ertains producteurs travaillent individuellement, tandis que d'autres travaillent ensemble dans le cadre d'un système ou d'un réseau de producteurs.	0	0	Plusieurs registres de motivations : juste gestion des ressources ; aussi un souci des gens : fournir des aliments sûrs, sains et nutritifs, éducation à l'alim et gestion des ressources, aider les gens à se reconnecter à la terre, à l'avenir. ; besoin de gagner sa vie ; besoin d'avoir une bonne qualité de vie. // Certains autour des modes de productions, d'autres plus autour de l'idée de créer du…	0
Govindasamy, Ramu; Hossain, Ferdaus; Adelaja, Adesoji O.	1999	INCOME OF FARMERS WHO USE DIRECT MARKETING	Citation chasing	PD	PD	US	economics	Quantitative Study	n=1055 farmers	"paper attempts to quantify the contributions of selected nontraditional activities towards farmers’ efforts to enhance their farm income"	Peripheral	All	All	0	Sur 455 répondants : 7% en démarrages ; 77% en "mature" et 10% en "déclin" (classification que les agri ont renseigné eux même)- 12% de bio - 79% ont plus de 50% en valeur des produits qui passe par vente au détail ; 45% passent par des marchés en zone urbaine ou périurbaine - 42% vendent des produits à forte valeur ajoutée ; 58% vendent dans des zones commerciale ; 35% vendent via des points de …	0	REVENU APPROCHE PAR INDICATEUR DE "gross sales/ acre" soit CA !!!! Attenue beaucoup le propos /Discours en 1999 : Aujourd'hui, les agriculteurs doivent mettre en œuvre la diversification des activités agricoles, la différenciation des produits et la promotion des produits, non seulement pour augmenter leurs revenus, mais aussi pour réduire le risque associé à l'activité unique non diversifiée de …	0	0	0	0	0	0
* French was the working language
